# Supplementary material for: Mapping the Cerebral Organoid Landscape: A Systematic Review of Preclinical 3D Models in Neuroscience
Source: Adv Healthc Mater. 2026 Mar 11;15(18):e04889. doi: 10.1002/adhm.202504889 (PMC13176544; doi:10.1002/adhm.202504889)
Supplement: Supplementary file 1 — Supporting File: adhm70906‐sup‐0001‐OrganoidMap.xlsx. [file ADHM-15-0-s001.xlsx]

## Sheet: OrganoidMap
Group	Subgroup	Focus	Title	Journal	Year	DOI	Model	Cell origin	Application	Advantages	Limitations
Neurodegeneration	Tauopathies	Alzheimer's Disease	Self-organizing 3D human neural tissue derived from induced pluripotent stem cells recapitulate Alzheimer's Disease phenotypes	PLoS One	2016	https://doi.org/10.1371/journal.pone.0161969	Cerebral organoids	hiPSCs	Study of AD-related disease mechanisms and modelling of pathology, pre-clinical drug discovery	In vivo-like characteristics, time-dependent phenotypes, improved reproducibility & potential for personalized medicine and patient-specific avatar	Reduced biological complexity & maturity. Limited nutrient and oxygen supply to the core
Neurodegeneration	Tauopathies	Fronto-Temporal Dementia	Inhibition of p25/CDK5 attenuates tauopathy in mouse and iPSC models of Frontotemporal Dementia	Journal of Neuroscience	2017	https://doi.org/10.1523/jneurosci.0621-17.2017	Cerebral organoids	hiPSCs	Investigation of the role of p25/CDK5 in tauopathy and the development of potential therapeutic strategies	In vivo-like characteristics, genome manipulation using CRISPR-Cas9, patient-specific avatar, genetic loss-of-function approach	Reduced biological complexity & maturity. Focus on p25/CDK5; limits exploration of other kinases
Neurodegeneration	Tauopathies	Alzheimer's Disease	ApoE4 causes widespread molecular and cellular alterations associated with Alzheimer's Disease phenotypes in human iPSC-derived brain cell types	Neuron	2018	https://doi.org/10.1016/j.neuron.2018.05.008	Co-culture	hiPSCs	Investigation of ApoE4's role in AD pathogenesis and the development of potential therapeutic strategies	Patient-specific avatar, genome manipulation using CRISPR-Cas9, in vivo-like characteristics	Reduced biological complexity, donor-to-donor variation
Neurodegeneration	Tauopathies	Alzheimer's Disease	Modeling amyloid beta and tau pathology in human cerebral organoids	Mol Psychiatry	2018	https://doi.org/10.1038/s41380-018-0229-8	Cerebral organoids	hiPSCs	Pathology studies at physiological gene expression levels; a platform for novel target discovery	In vivo-like characteristics, patient-specific avatar, improved accessibility and reproducibility, potential drug screening platforms	Reduced biological complexity, incomplete synaptic maturation, variability among organoids
Neurodegeneration	Tauopathies	Alzheimer's Disease	Modeling neurodegenerative microenvironment using cortical organoids derived from human stem cells	Tissue Eng Part A	2018	https://doi.org/10.1089/ten.TEA.2017.0423	Cortical organoids	hiPSCs	Studying AD pathology and therapeutic drug testing platform	In vivo-like characteristics, patient-specific avatar, potential for personalized medicine	Reduced biological complexity, limited nutrient and oxygen supply to the core, donor-to-donor variation
Neurodegeneration	Tauopathies	Alzheimer's Disease	Small-molecule induction of Aβ-42 peptide production in human cerebral organoids to model Alzheimer's Disease associated phenotypes	PLoS One	2018	https://doi.org/10.1371/journal.pone.0209150	Cerebral organoids	hiPSCs	Investigating AD pathology and Aβ42-PrPC interactions by chemical induction in healthy organoids	In vivo-like characteristics, potential for personalized medicine	Reduced biological complexity & maturity, potential for off-target effects, epigenetic modifications affecting the phenotype
Neurodegeneration	Tauopathies	Alzheimer's Disease	REST and neural gene network dysregulation in iPSC models of Alzheimer's Disease	Cell Reports	2019	https://doi.org/10.1016/j.celrep.2019.01.023	Cerebral organoids	hiPSCs	Investigation of early pathogenic mechanisms in sAD, the role of REST dysregulation and epigenetic changes	In vivo-like characteristics, genome manipulation using transfection, patient-specific avatar, use of a larger cohort of patients	Reduced biological complexity & maturity, donor-to-donor variation
Neurodegeneration	Tauopathies	Alzheimer's Disease	Mouse induced pluripotent stem cells-derived Alzheimer's Disease cerebral organoid culture and neural differentiation disorders	Neurosci Lett	2019	https://doi.org/10.1016/j.neulet.2019.134433	Cerebral organoids	miPSCs	Investigation of Aβ and Tau pathology, neuronal differen-tiation, and glutamate neurotransmission	In vivo-like characteristics, genome manipulation using transfection, comparison of AD and healthy control	Reduced biological complexity & maturity, species-specific differences
Neurodegeneration	Tauopathies	Alzheimer's Disease	Mechanisms of hyperexcitability in Alzheimer's Disease hiPSC-derived neurons and cerebral organoids vs. isogenic controls	Elife	2019	https://doi.org/10.7554/eLife.50333	Cerebral organoids	hiPSCs	Study of Alzheimer's Disease pathology, by comparing AD neurons with isogenic controls	In vivo-like characteristics, direct comparison between AD-related mutations and isogenic controls, patient-specific avatar	Reduced biological complexity & maturity, donor-to-donor variation, exclusion of peripheral factors
Neurodegeneration	Tauopathies	Fronto-Temporal Dementia	Pathological progression induced by the FTD-associated R406W Tau mutation in patient-derived iPSCs	Stem Cell Reports	2019	https://doi.org/10.1016/j.stemcr.2019.08.011	Cerebral organoids	hiPSCs	Modeling of AD pathology induced by the R406W mutation	In vivo-like characteristics, human genome manipulation capability using CRISPR-Cas9, patient-specific avatar, neuronal specificity, ability for high-throughput analysis	Reduced biological complexity & maturity, donor-to-donor variation, incompleteness of Tau pathology recapitulation
Neurodegeneration	Tauopathies	Alzheimer's Disease	Familial Alzheimer's Disease patient-derived neurons reveal distinct mutation-specific effects on amyloid beta	Molecular Psychiatry	2019	https://doi.org/10.1038/s41380-019-0410-8	Cerebral organoids	hiPSCs	Investigation of APP processing and Aβ production in familial AD	Patient-specific avatar, in vivo-like characteristics, consistency between 2D and 3D models	Reduced biological complexity & maturity, limited standardization across samples, mutation-specific findings
Neurodegeneration	Tauopathies	Alzheimer's Disease	ApoE4 exacerbates synapse loss and neurodegeneration in Alzheimer's Disease patient iPSC-derived cerebral organoids	Nature Communications	2020	https://doi.org/10.1038/s41467-020-19264-0	Cerebral organoids	hiPSCs	Modeling of AD pathogenesis and investigation of the role of ApoE4 in AD-related phenotypes	Patient-specific avatar, in vivo-like characteristics, genome manipulation capability	Limited standardization across samples, limited nutrient and oxygen supply to the core, core necrosis, reduced biological complexity & maturity
Neurodegeneration	Tauopathies	Alzheimer's Disease	Nitrosynapsin ameliorates hypersynchronous neural network activity in Alzheimer hiPSC models	Molecular Psychiatry	2020	https://doi.org/10.1038/s41380-020-0776-7	Cerebral organoids	hiPSCs	Investigation of electrophysiological abnormalities and underlying mechanisms in familial AD	In vivo-like characteristics, potential for personalized medicine, comparison of AD and healthy control, stable, mature phenotypes	Reduced biological complexity, donor-to-donor variation, limited long-term observation
Neurodegeneration	Tauopathies	Alzheimer's Disease	Loss of function of the mitochondrial peptidase PITRM1 induces proteotoxic stress and Alzheimer's Disease-like pathology in human cerebral organoids	Molecular Psychiatry	2020	https://doi.org/10.1038/s41380-020-0807-4	Cerebral organoids	hiPSCs	Modeling of PITRM1-related neurological syndrome and study of mitochondrial dysfunction	In vivo-like characteristics, genome manipulation using CRISPR-Cas9, patient-specific avatar, autophagy and mitophagy insights	Reduced biological complexity, incomplete representation of systemic effects, incomplete understanding of immune involvement
Neurodegeneration	Tauopathies	Fronto-Temporal Dementia	Long term gene expression in human induced pluripotent stem cells and cerebral organoids to model a neurodegenerative disease	Frontiers in Cellular Neuroscience	2020	https://doi.org/10.3389/fncel.2020.00014	Cerebral organoids	hiPSCs	Model establishment of neurodegenerative diseases and drug screening platform	Improved homogeneity, in vivo-like characteristics, robust approach for disease modelling using episomal plasmid vector, large-scale isogenic line production for studying genetic diseases	Reduced biological maturity, the lack of measurable protein aggregation, challenges in terms of efficiency and reproducibility
Neurodegeneration	Tauopathies	Alzheimer's Disease	A logical network-based drug-screening platform for Alzheimer's Disease representing pathological features of human brain organoids	Nat Commun	2021	https://doi.org/10.1038/s41467-020-20440-5	Cerebral organoids	hiPSCs	Network-based drug screening platform	Patient-specific avatar, in vivo-like characteristics, genome manipulation using CRISPR-Cas9, improved reproducibility through QC step	Reduced biological complexity & maturity, no microglia
Neurodegeneration	Tauopathies	Lewy Body Dementia	Apolipoprotein E regulates lipid metabolism and α-synuclein pathology in human iPSC-derived cerebral organoids	Acta Neuropathologica	2021	https://doi.org/10.1007/s00401-021-02361-9	Cerebral organoids	hiPSCs	Modeling of synucleinopathies and investigation of ApoE's role in α-synuclein pathology and lipid metabolism	In vivo-like characteristics, genome manipulation, isoform-dependent effects of ApoE on α-synuclein pathology	Reduced biological complexity, primary focus on α-synuclein aggregation and lipid metabolism
Neurodegeneration	Tauopathies	Alzheimer's Disease	Culture variabilities of human iPSC-derived cerebral organoids are a major issue for the modelling of phenotypes observed in Alzheimer's Disease	Stem Cell Reviews and Reports	2021	https://doi.org/10.1007/s12015-021-10147-5	Cerebral organoids	hiPSCs	To assess the suitability of this ex vivo system to measure ApoE, β amyloid, Tau phosphorylation levels	In vivo-like characteristics, genome manipulation via CRISPR-Cas9, potential for personalized medicine	Batch-to-batch variability, reduced biological complexity & maturity, different proportions of brain cell types as in the brain, heterogeneity
Neurodegeneration	Tauopathies	Alzheimer's Disease	Enhanced neuronal activity and asynchronous calcium transients revealed in a 3D organoid model of Alzheimer's Disease	ACS Biomaterials Science & Engineering	2020	https://doi.org/10.1021/acsbiomaterials.0c01583	Cerebral organoids	hiPSCs	Modeling of AD with PSEN2 mutation and investigation of neuronal network activity, calcium signaling and drug responses	Patient-specific avatar, potential for reduced animal use, in vivo-like characteristics, potential for personalized medicine, neuronal activity modeling	Batch-to-batch variability, reduced biological complexity, organoid size drawbacks, increased levels of apoptosis
Neurodegeneration	Tauopathies	Alzheimer's Disease	Familial Alzheimer's Disease mutations in PSEN1 lead to premature human stem cell neurogenesis	Cell Reports	2021	https://doi.org/10.1016/j.celrep.2020.108615	Cerebral organoids	hiPSCs	Investigating the impact of APP and PSEN1 mutations on stem cell neurogenesis in fAD	Patient-specific avatar, potential for personalized medicine, in vivo-like characteristics, increased number of individual donors to mitigate genetic variation	Reduced biological maturity, focus on in vitro differentiation may not fully capture all the interactions and environmental factors
Neurodegeneration	Tauopathies	Alzheimer's Disease	Modeling sporadic Alzheimer's Disease in human brain organoids under serum exposure	Adv Sci (Weinh)	2021	https://doi.org/10.1002/advs.202101462	Cerebral organoids	hiPSCs	Modeling of sAD and investigation of serum exposure-induced AD-like pathologies	In vivo-like characteristics, patient-specific avatar, study of non-genetic risk factors (like serum leakage) in AD	Reduced biological complexity & maturity, does not explore the long-term effects of serum exposure or BBB leakage
Neurodegeneration	Tauopathies	Fronto-Temporal Dementia	ELAVL4, splicing and glutamatergic dysfunction precede neuron loss in MAPT mutation cerebral organoids	Cell	2021	https://doi.org/10.1016/j.cell.2021.07.003	Cerebral organoids	hiPSCs	Modeling of FTD with tau-V337M mutation and investigation of disease progression	Patient-specific avatar, human genome manipulation capability, in vivo-like characteristics, potential for personalized medicine	Limited standardization across samples, reduced biological complexity & maturity, electrophysiological validation needed
Neurodegeneration	Tauopathies	Alzheimer's Disease	5-hydroxymethylcytosine is dynamically regulated during forebrain organoid development and aberrantly altered in Alzheimer's disease	Cell Rep	2021	https://doi.org/10.1016/j.celrep.2021.109042	Forebrain organoids	hiPSCs	Studying 5-hydroxy-methylcytosine (5hmC) dynamics across early brain development in AD	In vivo-like characteristics, patient-specific avatar, insights into early vulnerability	Reduced biological maturity, primary focus on early-stage AD (fetal brain-like organoids)
Neurodegeneration	Tauopathies	Alzheimer's Disease	Patient-specific Alzheimer-like pathology in trisomy 21 cerebral organoids reveals BACE2 as a gene dose-sensitive AD suppressor in human brain	Mol Psychiatry	2021	https://doi.org/10.1038/s41380-020-0806-5	Cerebral organoids	hiPSCs	Analyzing Trisomy 21 (T21) effects on β-amyloid precursor protein processing	Patient-specific avatar, in vivo-like characteristics, genetic stratification	Reduced biological complexity & maturity, genetic heterogeneity
Neurodegeneration	Tauopathies	Alzheimer's Disease	Amyloid precursor protein elevates fusion of promyelocytic leukemia nuclear bodies in human hippocampal areas with high plaque load	Acta Neuropathol Commun	2021	https://doi.org/10.1186/s40478-021-01174-x	Cerebral organoids	hiPSCs	Investigation of APP-CT50 nuclear signaling and PML body interactions in AD	In vivo-like characteristics, patient-specific avatar, cell type versatility, pathology correlation	Reduced biological maturity, limited recapitulation of complexity of aggregation dynamics
Neurodegeneration	Tauopathies	Alzheimer's Disease	Chimeric cerebral organoids reveal the essentials of neuronal and astrocytic ApoE4 for Alzheimer's tau pathology	Signal Transduction and Targeted Therapy	2022	https://doi.org/10.1038/s41392-022-01006-x	Co-culture	hiPSCs	Investigation of the impact of APOE4 genotype on AD-related pathologies in a hCO model with induced astrocytes	Patient-specific avatar, in vivo-like characteristics, potential for personalized medicine, improved representation of complex interactions	Batch-to-batch variability, reduced biological complexity, lack of other risk factors
Neurodegeneration	Tauopathies	Alzheimer's Disease	Mitigating effect of estrogen in Alzheimer's Disease-mimicking cerebral organoid	Frontiers in Neuroscience	2022	https://doi.org/10.3389/fnins.2022.816174	Cerebral organoids	hiPSCs	Development of an ex vivo drug screening platform using Aβ-treated human COs to study the therapeutic potential of estrogen	Patient-specific avatar, in vivo-like characteristics, potential for personalized medicine, incorporation of multiple AD biomarkers	Limited standardization across samples, educed biological complexity & maturity, lack of complete neurodegenerative phenotype
Neurodegeneration	Tauopathies	Fronto-Temporal Dementia	Human Tau mutations in cerebral organoids induce a progressive dyshomeostasis of cholesterol	Stem Cell Reports	2022	https://doi.org/10.1016/j.stemcr.2022.07.011	Cerebral organoids	hiPSCs	Investigation of early astrocytic cholesterol dysregulation caused by Tau mutations	In vivo-like characteristics, patient-specific avatar, relevance to multiple neurodegenerative diseases	Reduced biological complexity & maturity, lack of astrogliosis and neuronal loss
Neurodegeneration	Tauopathies	Alzheimer's Disease	BACE2 variant identified from HSCR patient causes AD-like phenotypes in hPSC-derived brain organoids	Cell Death Discovery	2022	https://doi.org/10.1038/s41420-022-00845-5	Cerebral organoids	hiPSCs	Investigation of the role of BACE2 in AD pathogenesis and therapy	In vivo-like characteristics, patient-specific avatar, insights into BACE2 expression patterns	Reduced biological complexity & maturity, limited genetic diversity
Neurodegeneration	Tauopathies	Alzheimer's Disease	Zika virus infection accelerates Alzheimer's Disease phenotypes in brain organoids	Cell Death Discovery	2022	https://doi.org/10.1038/s41420-022-00958-x	Cerebral organoids	hiPSCs	Investigation of the role of ZIKV infection in AD pathogenesis	In vivo-like characteristics, potential for personalized medicine, patient-specific avatar, realistic modeling of virus-brain interactions	Reduced biological complexity & maturity, limited disease progression modeling
Neurodegeneration	Tauopathies	Tauopathy	Single cell transcriptomic profiling of a neuron-astrocyte assembloid Tauopathy model	Nature Communications	2022	https://doi.org/10.1038/s41467-022-34005-1	Assembloids	hiPSCs	Development of a human "asteroid" model (AstTau) for investigating Tau oligomer-induced neurodegeneration	Accessibility, improved reproducibility, in vivo-like characteristics, patient-specific avatar, focus on epigenetic regulation	Reduced biological complexity, limited long-term observations
Neurodegeneration	Tauopathies	Alzheimer's Disease	The Alzheimer susceptibility gene BIN1 induces isoform-dependent neurotoxicity through early endosome defects	Acta Neuropathologica Communications	2022	https://doi.org/10.1186/s40478-021-01285-5	Cerebral organoids	hiPSCs	Investigation of the BIN1 isoform 1 role in early endosome size regulation and neuro-degeneration in AD	Human genome manipulation capability, in vivo-like characteristics, patient-specific avatar, identification of detailed cellular mechanisms	Reduced biological complexity, limited exploration of polymorphisms
Neurodegeneration	Tauopathies	Alzheimer's Disease	Type I Interferon Signaling Drives Microglial Dysfunction and Senescence in Human iPSC Models of Down Syndrome and Alzheimer's Disease	interf	2021	https://doi.org/10.2139/ssrn.3985173	Cerebral organoids	hiPSCs	Study of the impact of human chromosome 21 (Hsa21) on micro-glial functions during DS brain development in AD and DS	Improved biological complexity (microglia included), in vivo-like characteristics, mechanistic insights into microglial senescencent-specific avatar	Reduced biological complexity & maturity
Neurodegeneration	Tauopathies	Alzheimer's Disease	DYRK1A Regulates the Bidirectional Axonal Transport of APP in Human-Derived Neurons.	Journal of Neuroscience	2022	https://doi.org/10.1523/jneurosci.2551-21.2022	Cerebral organoids	hiPSCs	Investigation of the role of DYRK1A in regulating axonal transport of APP	In vivo-like characteristics, potential for personalized medicine	Reduced biological complexity & maturity, inconsistent results with synaptic dysfunction
Neurodegeneration	Tauopathies	Fronto-Temporal Dementia	Generation and characterization of novel iPSC lines from a Portuguese family bearing heterozygous and homozygous GRN mutations	Biomedicines	2022	https://doi.org/10.3390/biomedicines10081905	Cerebral organoids	hiPSCs	Study of the impact of GRN mutations on frontotemporal lobar degeneration (FTLD) and neuronal ceroid lipofuscinosis	Patient-specific avatar, accessibility, potential for reduced animal use, in vivo-like characteristics	Batch-to-batch variability, Reduced biological complexity & maturity, replication of only key features of disease progression
Neurodegeneration	Tauopathies	Alzheimer's Disease	Human Palatine tonsils are linked to Alzheimer's Disease through function of reservoir of amyloid beta protein associated with bacterial infection	Cells	2022	https://doi.org/10.3390/cells11152285	Cerebral organoids	hiPSCs	Study of the correlation between S. aureus infection and Aβ deposition in AD	Patient-specific avatar, pathophysiological correlation with olfactory pathways	Reduced biological complexity & maturity, limited patient sample size
Neurodegeneration	Tauopathies	Alzheimer's Disease	A next-generation iPSC-derived forebrain organoid model of tauopathy with Tau fibrils by AAV-mediated gene transfer	Cell Rep Methods	2022	https://doi.org/10.1016/j.crmeth.2022.100289	Forebrain organoids	hiPSCs	Ex vivo recapitulation of late-onset tauo-pathy phenotypes, including FTLD	Patient-specific avatar, in vivo-like characteristics, targeted drug discovery platform	Line-to-line and batch-to-batch variability, limited nutrient and oxygen supply to the core, tau aggregates only after AAV injection
Neurodegeneration	Tauopathies	Tauopathy	Defective proteostasis in induced pluripotent stem cell models of Frontotemporal Lobar Degeneration	Translational Psychiatry	2022	https://doi.org/10.1038/s41398-022-02274-5	Cerebral organoids	hiPSCs	Investigation of the lysosomal dysfunction and Tau accumulation in FTLD	Patient-specific avatar, genome manipulation capability, comprehensive molecular insights	Reduced biological complexity & maturity, focus on one mutation, potential off-target effects of mTOR inhibitors
Neurodegeneration	Tauopathies	Alzheimer's Disease	Protective effect of human-neural-crest-derived nasal turbinate stem cells against Amyloid-ß neurotoxicity through inhibition of Osteopontin in a human cerebral organoid model of Alzheimer's Disease	Cells	2022	https://doi.org/10.3390/cells11061029	Cerebral organoids	hiPSCs	Investigation of the therapeutic potential and mechanism of human-neural-crest-derived nasal turbinate stem cells (hNTSCs)	Potential for reduced animal use & personalized medicine, patient-specific avatar, in vivo-like characteristics	Reduced biological complexity & maturity, batch-to-batch variability, only partial modeling of inflammation
Neurodegeneration	Tauopathies	Alzheimer's Disease	Cerebral organoids derived from patients with Alzheimer's disease with PSEN1/2 mutations have defective tissue patterning and altered development	Cell Reports	2023	https://doi.org/10.1016/j.celrep.2023.113310	Cerebral organoids	hiPSCs	Study of the early AD pathogenesis and evaluate potential therapeutic interventions	Patient-specific avatar, in vivo-like characteristics, potential for personalized medicine	Batch-to-batch variability, reduced biological complexity & maturity
Neurodegeneration	Tauopathies	Alzheimer's Disease	Domino-like effect of C112R mutation on ApoE4 aggregation and its reduction by Alzheimer's Disease drug candidate	Molecular Neurodegeneration	2023	https://doi.org/10.1186/s13024-023-00620-9	Cerebral organoids	hiPSCs	Investigation of the ApoE4 aggregation mechanisms and tramiprosate's therapeutic potential in AD	Patient-specific avatar, in vivo-like characteristics, potential for personalized medicine, focus on isoform-specific effects	Limited standardization across samples, reduced biological complexity, does not address the full complexity of drug interactions
Neurodegeneration	Tauopathies	Alzheimer's Disease	Cell type and sex specific mitochondrial phenotypes in iPSC derived models of Alzheimer's Disease	Frontiers in Molecular Neuroscience	2023	https://doi.org/10.3389/fnmol.2023.1201015	Cerebral organoids	hiPSCs	Study of the AD-related mitochondrial and pathological hallmarks	In vivo-like characteristics, patient-specific avatar, in-depth exploration of sex differences	Limited standardization across samples, limited sample size
Neurodegeneration	Tauopathies	Alzheimer's Disease	A 4.7-kDa polysaccharide from Panax ginseng suppresses Aß pathology via mitophagy activation in cross-species Alzheimer's Disease models	Biomedicine & Pharmacotherapy	2023	https://doi.org/10.1016/j.biopha.2023.115442	Cerebral organoids	hiPSCs	Study of the Ginseng polysaccharides effects on Aβ pathology and AD symptoms	In vivo-like characteristics, patient-specific avatar, targeting multiple pathways	Reduced biological complexity & maturity, limited mechanistic clarity, potential variability in GP4 sources
Neurodegeneration	Tauopathies	Alzheimer's Disease	High-throughput microbore LC-MS lipidomics to investigate ApoE phenotypes	Analytical Chemistry	2023	https://doi.org/10.1021/acs.analchem.3c02652	Cerebral organoids	hiPSCs	Investigation of the disease-associated lipid dysregulation and AD pathology	In vivo-like characteristics, patient-specific avatar, allows for detailed lipid profile	Limited standardization across samples, reduced biological complexity & maturity, technical challenges with low-flow conditions
Neurodegeneration	Tauopathies	Alzheimer's Disease	ABCA7 deficiency causes neuronal dysregulation by altering mitochondrial lipid metabolism	Molecular Psychiatry	2023	https://doi.org/10.1038/s41380-023-02372-w	Cortical organoids	hiPSCs	Investigation of ABCA7 deficiency-induced disruption of mitochondrial lipid homeostasis and synaptic dysfunction	Patient-specific avatar, human genome manipulation capability, in vivo-like characteristics, focus on synaptic function	Reduced biological complexity & maturity, mechanistic gaps, external factors are not considered
Neurodegeneration	Tauopathies	Alzheimer's Disease	Amyloid precursor protein facilitates SARS-CoV-2 virus entry into cells and enhances Amyloid-ß-associated pathology in APP/PS1 mouse model of Alzheimer's Disease	Translational Psychiatry	2023	https://doi.org/10.1038/s41398-023-02692-z	Cerebral organoids	hiPSCs	Exploration of the role of N-terminal APP in SARS-CoV-2-induced Aβ pathology	Patient-specific avatar, in vivo-like characteristics, focus on secondary effects of infection	Reduced biological complexity & maturity, possible confounding factors in patient data
Neurodegeneration	Tauopathies	Alzheimer's Disease	O-GlcNAc regulates the mitochondrial integrated stress response by regulating ATF4	Frontiers in Aging Neuroscience	2023	https://doi.org/10.3389/fnagi.2023.1326127	Cerebral organoids	hiPSCs	Elucidation of how O-GlcNAc-mediated mitochondrial stress responses are altered in AD	Patient-specific avatar, in vivo-like characteristics	Potential for off-target effects
Neurodegeneration	Tauopathies	Alzheimer's Disease	Mitochondrial vulnerability to oxidation in human brain organoids modelling Alzheimer's disease	Free Radic Biol Med	2023	https://doi.org/10.1016/j.freeradbiomed.2023.08.028	Cerebral organoids	hiPSCs	Examination of Alzheimer's pathology and mitochondrial dysfunction	Patient-specific avatar, in vivo-like characteristics, implication for both familial and sporadic AD	Reduced biological complexity & maturity, uncertain therapeutic potential
Neurodegeneration	Tauopathies	Alzheimer's Disease	Galangin rescues Alzheimer's amyloid-β induced mitophagy and brain organoid growth impairment	Int J Mol Sci	2023	https://doi.org/10.3390/ijms24043398	Cerebral organoids	hiPSCs	Investigation of impaired mitophagy and evaluation of galangin as a potential therapeutic agent	In vivo-like characteristics, potential for personalized medicine, exploration of epigenetic regulation	Reduced biological complexity, focus on Aβ rather than other causes of AD
Neurodegeneration	Tauopathies	Alzheimer's Disease	JUN upregulation drives aberrant transposable element mobilization, associated innate immune response and impaired neurogenesis in Alzheimer's Disease	Nature Communications	2023	https://doi.org/10.1101/2022.11.24.517794	Cerebral organoids	hiPSCs	Analysis of AD pathology and exploration of c-Jun signaling-targeted therapies	Patient-specific avatar, in vivo-like characteristics, therapeutic implications for AD and neurodegenerative diseases, biomarker potential	Batch-to-batch variability, focus on c-Jun limits exploration of other transcriptional factors, possible incomplete mechanistic understanding of neuroinflammation
Neurodegeneration	Tauopathies	Alzheimer's Disease	Cerebral organoids with chromosome 21 trisomy secrete Alzheimer's Disease-related soluble aggregates detectable by single-molecule-fluorescence and super-resolution microscopy	Mol Psychiatry	2024	https://doi.org/10.1038/s41380-023-02333-3	Cerebral organoids	hiPSCs	Detection, quantification and characterization of soluble Aβ and tau aggregates in a Down syndrome CO model of AD	Patient-specific avatar, in vivo-like characteristics	Batch-to-batch variability, limited standardization across sample, reduced biological maturity
Neurodegeneration	Tauopathies	Alzheimer's Disease	Simple modeling of familial Alzheimer's Disease using human pluripotent stem cell-derived cerebral organoid technology	Stem Cell Res Ther	2024	https://doi.org/10.1186/s13287-024-03732-1	Cerebral organoids	hESCs	Investigation of mutant APP/PSEN1-driven pathology and evaluation of novel therapeutic candidates	Potential for reduced animal use and personalized medicine, in vivo-like characteristics	Reduced biological complexity & maturity, batch-to-batch variability, simplified model
Neurodegeneration	Tauopathies	Fronto-Temporal Dementia	Molecular pathology, developmental changes and synaptic dysfunction in (pre-) symptomatic human C9ORF72-ALS/FTD cerebral organoids	Acta Neuropathologica Communications	2024	https://doi.org/10.1186/s40478-024-01857-1	Cerebral organoids	hiPSCs	Dissection of C9ORF72-related ALS/FTD mecha-nisms and exploration of early therapeutic interventions	In vivo-like characteristics, a platform for personalized therapy, comprehensive C9-HRE pathology detection, identification of synaptic deficits	Batch-to-batch variability, unclear mechanisms behind early accelerated organoid growth, incomplete phenotype presence in presymptomatic
Neurodegeneration	Tauopathies	Alzheimer's Disease	The Alzheimer's Disease risk gene BIN1 regulates activity-dependent gene expression in human-induced glutamatergic neurons	Molecular Psychiatry	2024	https://doi.org/10.1038/s41380-024-02502-y	Cerebral organoids	hiPSCs	Investigation of the physiological roles of bridging Integrator 1 (BIN1) in neurons and its contribution to brain pathology	Patient-specific avatar, in vivo-like characteristics, electrical activity and gene expression insights	Reduced biological complexity & maturity, focus on BIN1 KO mutations, potential off-target effects of CRISPR/Cas9
Neurodegeneration	Tauopathies	Alzheimer's Disease	ApoE3 Christchurch modulates ß-catenin/Wnt signaling in iPS cell-derived cerebral organoids from Alzheimer's cases	Frontiers in Molecular Neuroscience	2024	https://doi.org/10.3389/fnmol.2024.1373568	Cerebral organoids	hiPSCs	Dissection of protective ApoE3 Christchurch driven pathways in an early AD model	In vivo-like characteristics, patient-specific avatar	Reduced biological complexity & maturity, potential for off-target effects, extensive validation in large cohorts may be difficult
Neurodegeneration	Tauopathies	Alzheimer's Disease	Generation of Alzheimer's disease model derived from induced pluripotent stem cells with APP gene mutation	Biomedicines	2024	https://doi.org/10.3390/biomedicines12061193	Cerebral organoids	hiPSCs	Replication of AD pathology for efficient tau-focused drug screening	Accessibility, improved reproducibility, in vivo-like characteristics, patient-specific avatar	Reduced biological complexity & maturity, limited nutrient and oxygen supply to the core
Neurodegeneration	Motor Dysfunction Disorders	Parkinson's Disease	Modeling G2019S-LRRK2 sporadic Parkinson's Disease in 3D midbrain organoids	Stem Cell Reports	2019	https://doi.org/10.1016/j.stemcr.2019.01.020	Midbrain organoids	hiPSCs	Modeling of LRRK2-G2019S-associated sporadic PD	Patient-specific avatar, potential for personalized medicine approaches, no differences in genetic background due to the use of isogenic controls	Reduced biological complexity, donor-to-donor variation
Neurodegeneration	Motor Dysfunction Disorders	Parkinson's Disease	Generation of homogeneous midbrain organoid with in vivo-like cellular composition facilitates neurotoxin-based Parkinson's Disease modeling	Stem Cells	2020	https://doi.org/10.1002/stem.3163	Midbrain organoids	hESCs	Model establishment for studying disease pathology and investigation of the effects of neurotoxins on dopaminergic neurons	In vivo-like composition, improved homogeneity, patient-specific avatar, presence of astrocytes and oligodendrocytes	Reduced biological complexity, reduced standardization across samples, limited scalability for high-throughput screening
Neurodegeneration	Motor Dysfunction Disorders	Parkinson's Disease	Machine learning-assisted neurotoxicity prediction in human midbrain organoid	Parkinsonism Relat Disord	2020	https://doi.org/10.1016/j.parkreldis.2020.05.011	Midbrain organoids	hiPSCs	Neurotoxin-induced PD model development for neurotoxicity assessment of various compounds	Potential for reduced animal use, potential platform from target identification to toxicity prediction using ML-assisted HCI-based cell profiling, patient-specific avatar	Reduced biological complexity & maturity, limited features for higher accuracy
Neurodegeneration	Motor Dysfunction Disorders	Parkinson's Disease	Reproducible generation of human midbrain organoid for in vitro modeling of Parkinson's Disease	Stem Cell Res	2020	https://doi.org/10.1016/j.scr.2020.101870	Midbrain organoids	mNPCs & cancer cells	Modeling of toxin-induced PD to investigate disease pathology and underlying mechanisms	In vivo-like composition, optimized reproducibility (less batch-to-batch variability), time-efficient pipeline	Reduced biological complexity & maturity, limitations in mimicking full midbrain complexity as well as in scalability and cost
Neurodegeneration	Motor Dysfunction Disorders	Parkinson's Disease	Cerebral organoids derived from a Parkinson's patient exhibit unique pathogenesis from Chikungunya virus infection when compared to a non-Parkinson's patient	Pathogens	2021	https://doi.org/10.3390/pathogens10070913	Midbrain organoids	hiPSCs	Investigation of CHIKV infection and its connection to PD	Patient-specific avatar, affordability, optimized reproducibility	Reduced biological complexity, donor-to-donor variation, too low number of samples
Neurodegeneration	Motor Dysfunction Disorders	Parkinson's Disease	Lewy body-like inclusions in human Midbrain organoids carrying glucocerebrosidase and α-synuclein mutations	Ann Neurol	2021	https://doi.org/10.1002/ana.26166	Midbrain organoids	hESCs & hiPSCs	Investigation of Lewy body formation, a key hallmark of PD	Patient-specific avatar, potential for personalized medicine	Reduced biological complexity, specimen-dependent heterogeneity
Neurodegeneration	Motor Dysfunction Disorders	Parkinson's Disease	Neural stem cells derived from human midbrain organoid as a stable source for treating Parkinson's disease: Midbrain organoid-NSCs (Og-NSC) as a stable source for PD treatment	Prog Neurobiol	2021	https://doi.org/10.1016/j.pneurobio.2021.102086	Midbrain organoids	hESCs & hiPSCs	Development of a stable and reproducible source of mDA neurons for PD cell therapy	In vivo-like characteristics, reproducibility, potential for personalized medicine	Reduced biological complexity & maturity, specimen-dependent heterogeneity, dependency on specialized culture conditions
Neurodegeneration	Motor Dysfunction Disorders	Parkinson's Disease	Monitoring the neurotransmitter release of human midbrain organoid using a redox cycling microsensor as a novel tool for personalized Parkinson's Disease modelling and drug screening	Analyst	2021	https://doi.org/10.1039/d0an02206c	Midbrain organoids	hiPSCs	Modeling PD to investigate dopamine release and to study drug effects	Patient-specific avatar, potential for personalized medicine	Reduced biological complexity & maturity, specimen-dependent heterogeneity
Neurodegeneration	Motor Dysfunction Disorders	Parkinson's Disease	Neurodevelopmental defects and neurodegenerative phenotypes in human brain organoid carrying Parkinson's Disease-linked DNAJC6 mutations	Sci Adv	2021	https://doi.org/10.1126/sciadv.abb1540	Midbrain organoids	hESCs	Investigation of DNAJC6 mutations in early-onset PD, focusing on dopaminergic neuron function	Patient-specific avatar, developmental relevance, mechanistic insights	Reduced biological complexity, reduced standardization across samples, need for further investigation of the autophagy-lysosomal dysfunction complexity
Neurodegeneration	Motor Dysfunction Disorders	Parkinson's Disease	Use of 3D organoids as a model to study idiopathic form of Parkinson's Disease	Int J Mol Sci	2022	https://doi.org/10.3390/ijms21030694	Midbrain organoids	hiPSCs	Modeling idiopathic PD and studying dopaminergic neuronal interactions	In vivo-like characteristics, patient-specific avatar, identification of key molecular markers	Donor-to-donor variation, reduced biological complexity, lack of long-term culture data
Neurodegeneration	Motor Dysfunction Disorders	Parkinson's Disease	Midbrain organoid mimic early embryonic neurodevelopment and recapitulate LRRK2-p.Gly2019Ser-associated gene expression	Am J Hum Genet	2022	https://doi.org/10.1016/j.ajhg.2021.12.009	Midbrain organoids	hiPSCs	Investigation of LRRK2-G2019S mutation effects on midbrain development and PD modelling	In vivo-like characteristics, patient-specific avatar	Reduced biological complexity and limited cross-comparability between donors
Neurodegeneration	Motor Dysfunction Disorders	Parkinson's Disease	Prodromal Parkinson's Disease and the catecholaldehyde hypothesis: Insight from olfactory bulb organotypic cultures	FASEB J	2023	https://doi.org/10.1096/fj.202301253R	Cerebral organoids	Primary rat tissue	Study of early PD pathology and testing of DOPAL effects on neurodegeneration	In vivo-like characteristics, reduced animal use	Reduced biological complexity, species-specific differences
Neurodegeneration	Motor Dysfunction Disorders	Parkinson's Disease	Single-cell transcriptomics identifies perturbed molecular pathways in midbrain organoid using α-synuclein triplication Parkinson's Disease patient-derived iPSCs	Neurosci Res	2023	https://doi.org/10.1016/j.neures.2023.06.001	Co-culture	hiPSCs	Modeling PD to investigate cellular mechanisms and responses to environmental and molecular stressors on DA neurons	In vivo-like characteristics, patient-specific avatar, chimera organoids containing neurons from different individuals within the same tissue	Limited cross-comparability between donors, reduced standardization across samples
Neurodegeneration	Motor Dysfunction Disorders	Parkinson's Disease	Treating Parkinson's Disease with human bone marrow mesenchymal stem cell secretome: a translational investigation using human brain organoids and different routes of in vivo administration	Cells	2023	https://doi.org/10.3390/cells12212565	Midbrain organoids	hiPSCs	Assessment of the therapeutic potential of the secretome collected from bone-marrow-derived MSCs	In vivo-like characteristics, potential for personalized medicine	Reduced biological complexity & maturity, discrepancies in the observed effects between in vitro and in vivo models
Neurodegeneration	Motor Dysfunction Disorders	Parkinson's Disease	Targeting human endothelial cells with glutathione and alanine increases the crossing of a polypeptide nanocarrier through a blood-brain barrier model and entry to human brain organoids	Cells	2023	https://doi.org/10.3390/cells12030503	Midbrain organoids	hNPCs	Evaluation of targeted nanoparticle delivery efficiency across the blood-brain barrier	In vivo-like characteristics, patient-specific avatar, improved biological complexity (pericytes included)	Reduced biological complexity & maturity, batch-to-batch variability, limited drug uptake
Neurodegeneration	Motor Dysfunction Disorders	Parkinson's Disease	Human motor system-based biohybrid robot-on-a-chip for drug evaluation of neurodegenerative disease	Advanced Science	2024	https://doi.org/10.1002/advs.202305371	Midbrain organoids	hiPSCs	Evaluation of the drug effect	In vivo-like characteristics, potential for personalized medicine & reduced animal use, a more accurate simulation of muscle movement	Reduced biological maturity, may not fully capture the cognitive and learning processes
Neurodegeneration	Motor Dysfunction Disorders	Parkinson's Disease	Alpha-synuclein pathology is associated with astrocyte senescence in a midbrain organoid model of familial Parkinson's disease	Mol Cell Neurosci	2024	https://doi.org/10.1016/j.mcn.2024.103919	Midbrain organoids	hiPSCs	Investigation of mechanisms underlying dopaminergic degeneration	In vivo-like characteristics, patient-specific avatar, potential for personalized medicine, ability to study the molecular dynamics of senescence	Reduced biological complexity & maturity, donor-to-donor variation, an early-stage system
Neurodegeneration	Motor Dysfunction Disorders	Parkinson's Disease	Disruption of lysosomal proteolysis in astrocytes facilitates midbrain organoid proteostasis failure in an early-onset Parkinson's Disease model	Nat Commun	2024	https://doi.org/10.1038/s41467-024-44732-2	Midbrain organoids	hiPSCs	Study of the role of advanced glycation end products in early-onset PD	In vivo-like characteristics, potential for personalized medicine, a detailed understanding of the role of lysosomal proteolysis in the pathology	Reduced biological complexity & maturity, donor-to-donor variation, does not address how neuronal vulnerability interacts with glial dysfunction
Neurodegeneration	Motor Dysfunction Disorders	Parkinson's Disease	Tilorone mitigates the propagation of α-synucleinopathy in a midbrain-like organoid model	J Transl Med	2024	https://doi.org/10.1186/s12967-024-05551-7	Midbrain organoids	hiPSCs	Study of Tilorone’s potential for repurposing to inhibit α-synucleinopathy propagation	Patient-specific avatar, affordability, in vivo-like characteristics, alignment with 3R principles	Reduced biological complexity & maturity, limited long-term toxicity evaluation
Neurodegeneration	Motor Dysfunction Disorders	Huntington’s Disease	Faulty neuronal determination and cell polarization are reverted by modulating HD early phenotypes	Proceedings of the National Academy of Sciences	2018	https://doi.org/10.1073/pnas.1715865115	Cerebral organoids	hiPSCs	Modeling early neurodevelopmental defects and testing of therapeutic interventions	Patient-specific avatar, in vivo-like characteristics, potential for personalized medicine	Reduced biological complexity & maturity, potential overexagge-ration of disease-related conditions
Neurodegeneration	Motor Dysfunction Disorders	Huntington’s Disease	DNAJB6, a key factor in neuronal sensitivity to amyloidogenesis	Molecular Cell	2020	https://doi.org/10.1016/j.molcel.2020.02.022	Cerebral organoids	hiPSCs	Investigation of the role of DNAJB6 in neuronal sensitivity to amyloidosis	Patient-specific avatar, in vivo-like characteristics	Reduced biological complexity, focus on polyq diseases, donor-to-donor variation
Neurodegeneration	Motor Dysfunction Disorders	Huntington’s Disease	Huntington's Disease cellular phenotypes are rescued non-cell autonomously by healthy cells in mosaic telencephalic organoids	Nat Commun	2024	https://doi.org/10.1038/s41467-024-50877-x	Co-culture	hESCs	Investigation of cell type-specific defects, synaptic abnormalities and non-cell autonomous mechanisms	In vivo-like characteristics, potential for personalized medicine, patient-specific avatar	Reduced biological complexity, focus on early developmental stages
Neurodegeneration	Motor Dysfunction Disorders	Huntington’s Disease	Mutant Huntingtin impairs neurodevelopment in human brain organoids through CHCHD2-mediated neurometabolic failure	Nat Commun	2024	https://doi.org/10.1038/s41467-024-51216-w	Cerebral organoids	hiPSCs	Study of mHTT's impact on human brain development	Patient-specific avatar, in vivo-like characteristics, optimized reproducibility	Reduced biological complexity & maturity, does not fully address the potential compensatory effects of wild-type HTT
Neurodegeneration	Motor Dysfunction Disorders	Huntington’s Disease	Construction of human 3D striato-nigral assembloids to recapitulate medium spiny neuronal projection defects in Huntington's Disease	Proc Natl Acad Sci U S A	2024	https://doi.org/10.1073/pnas.2316176121	Assembloids	hiPSCs	Platform for studying Str-SN circuit dysfunction and testing pharmacological treatments	Patient-specific avatar, in vivo-like characteristics, recapitulation of early-onset pathogenesis	Reduced biological complexity, long-term culture might be needed to better mimic degenerative phenotypes
Neurodegeneration	Motor Dysfunction Disorders	Huntington’s Disease	RNA editing by ADAR denosine deaminases in the cell models of CAG repeat expansion diseases: significant effect of differentiation from stem cells into brain organoids in the absence of substantial influence of CAG repeats on the level of editing	Biochemistry (Mosc)	2024	https://doi.org/10.1134/S0006297924080078	Midbrain organoids	hiPSCs	Investigation of the impact of CAG repeat expansion on ADAR-mediated RNA editing and its potential contribution to neurodegeneration	Patient-specific avatar, in vivo-like characteristics	Reduced biological complexity, reduced standardization across samples
Neurodegeneration	Motor Dysfunction Disorders	ALS & Dementia	Human ALS/FTD brain organoid slice cultures display distinct early astrocyte and targetable neuronal pathology	Nature Neuroscience	2021	https://doi.org/10.1038/s41593-021-00923-4	Cortical organoids	hiPSCs	Pathology model and therapy assessment platform for ALS/FTD	Patient-specific avatar, in vivo-like characteristics, improved homogeneity, long-term studies	Reduced biological complexity & maturity, addition of microglia cannot be considerable
Neurodegeneration	Motor Dysfunction Disorders	ALS	Spinal cord extracts of Amyotrophic Lateral Sclerosis spread TDP-43 pathology in cerebral organoids	PLoS Genetics	2023	https://doi.org/10.1371/journal.pgen.1010606	Cerebral organoids	hiPSCs	Study of TDP-43's role in disease progression	Patient-specific avatar, in vivo-like characteristics, robustness and reproducibility	Reduced biological complexity & maturity, no direct differentiation between exogenous and endogenous TDP-43
Neurodegeneration	Motor Dysfunction Disorders	ALS & Dementia	Efficient gene expression in human stem cell derived-cortical organoids using adeno associated virus	Cells	2022	https://doi.org/10.3390/cells11203194	Cortical organoids	hESCs	Comparison of AAVs and traditional methods for efficient TDP-43-based ALS and FTD modeling	In vivo-like characteristics, improved reproducibility	Reduced biological complexity & maturity, reduced standardization across samples
Neurodegeneration	Motor Dysfunction Disorders	ALS & Parkinson's	Microglia-containing cerebral organoids derived from induced pluripotent stem cells for the study of neurological diseases	iScience	2023	https://doi.org/10.1016/j.isci.2023.106267	Co-culture	hiPSCs	Platform for investigating genetic and environmental impacts on microglia-mediated diseases	In vivo-like characteristics, improved biological complexity (microglia included), patient-specific avatar	Reduced standardization across samples, limited number of samples due to the restricted availability
Neurodegeneration	Motor Dysfunction Disorders	Predisposition to Neurodegeneration	Neuronal excitatory-to-inhibitory balance is altered in cerebral organoid models of genetic neurological diseases	Molecular Brain	2021	https://doi.org/10.1186/s13041-021-00864-w	Cerebral organoids	hiPSCs	Analysis of neurophysiological properties in individuals with genetic predisposition to neurological disorders	Patient-specific avatar, in vivo-like characteristics	Reduced biological complexity & maturity, batch-to-batch variability
Neurodegeneration	Motor Dysfunction Disorders	Predisposition to Neurodegeneration	N-methyl-d-aspartate receptor-mediated preconditioning mitigates excitotoxicity in human induced pluripotent stem cell-derived brain organoids	Neuroscience	2022	https://doi.org/10.1016/j.neuroscience.2021.12.026	Forebrain organoids	hiPSCs	Study of NMDAR dichotomous roles in human neurons, cell death vs survival	In vivo-like characteristics, accessibility	Potential for off-target effects, reduced biological complexity & maturity
Neurodegeneration	Motor Dysfunction Disorders	Predisposition to Neurodegeneration	Engineered neutral phosphorous dendrimers protect mouse cortical neurons and brain organoids from excitotoxic death	Int J Mol Sci	2022	https://doi.org/10.3390/ijms23084391	Cerebral organoids	hiPSCs	Modeling of human brain-specific responses to excitotoxicity and testing of neuroprotective compounds effects	In vivo-like characteristics, patient-specific avatar, potential for personalized medicine	Reduced biological complexity, focus on only a specific class of dendrimers
Neurodegeneration	Motor Dysfunction Disorders	Predisposition to Neurodegeneration	Spatially and temporally distinct patterns of expression for VPS10P domain receptors in human cerebral organoids	Frontiers in Cell and Developmental Biology	2023	https://doi.org/10.3389/fcell.2023.1229584	Cerebral organoids	hiPSCs	Comprehensive analysis of VPS10P domain receptor expression throughout neural development	In vivo-like characteristics, potential for cellular mechanisms and disease modelling	Reduced biological complexity & maturity, batch-to-batch variability
Neurodegeneration	Genetic Disorders	Epilepsy	Cystatin B involvement in synapse physiology of rodent brains and human cerebral organoids	Frontiers in Molecular Neuroscience	2019	https://doi.org/10.3389/fnmol.2019.00195	Cerebral organoids	hiPSCs	Investigation of the possible involvement of cystatin B in synaptic plasticity	In vivo-like characteristics, proteomic insights into cystatin B interactions	Reduced biological complexity & maturity, time and cost expenditure
Neurodegeneration	Genetic Disorders	Lysosomal Storage Disorders	Human GLB1 knockout cerebral organoids: A model system for testing AAV9-mediated GLB1 gene therapy for reducing GM1 ganglioside storage in GM1 gangliosidosis	Molecular Genetics and Metabolism Reports	2019	https://doi.org/10.1016/j.ymgmr.2019.100513	Cerebral organoids	hiPSCs	Development of a human GM1 gangliosidosis model in the CNS to study an AAV9 gene therapy approach	In vivo-like characteristics, human genome manipulation capability, potential to bridge the gap between animal models and clinical trials	Reduced biological complexity & maturity, focus on a single genetic mutation (GLB1 knockout)
Neurodegeneration	Genetic Disorders	Epilepsy	Cystatin B is essential for proliferation and interneuron migration in individuals with EPM 1 epilepsy	EMBO Molecular Medicine	2020	https://doi.org/10.15252/emmm.201911419	Cerebral organoids	hiPSCs	Study of the role of CSTB during brain development	In vivo-like characteristics, patient-specific avatar, proteomic analysis insights	Reduced biological complexity & maturity, does not address potential compensatory mechanisms of other cell types
Neurodegeneration	Genetic Disorders	Niemann–Pick Disease	Human iNSC-derived brain organoid model of lysosomal storage disorder in Niemann-Pick disease type C	Cell Death Dis	2020	https://doi.org/10.1038/s41419-020-03262-7	Cerebral organoids	hiNSCs	Study of the underlying pathogenic mechanisms of Niemann-Pick disease type C	In vivo-like characteristics, potential for personalized medicine	Reduced biological maturity, does not fully explore the interactions between autophagy and cholesterol homeostasis
Neurodegeneration	Genetic Disorders	Ataxia-Telangiectasia	Inhibition of the cGAS-STING pathway ameliorates the premature senescence hallmarks of Ataxia-Telangiectasia brain organoids	Aging Cell	2021	https://doi.org/10.1111/acel.13468	Cerebral organoids	hiPSCs	Study of the A-T neuropathology	Patient-specific avatar, potential for personalized medicine, validating the role of senescence and inflammation in brain ageing	Reduced biological complexity, focus primarily on astrocyte-driven inflammation
Neurodegeneration	Genetic Disorders	Leigh Syndrome	Human iPSC-derived cerebral organoids model features of Leigh Syndrome and reveal abnormal corticogenesis	Development	2022	https://doi.org/10.1242/dev.199914	Cerebral organoids	hiPSCs	Genomic and phenotypic characterization of iPSCs from Leigh Syndrome patient fibroblast lines	Patient-specific avatar, in vivo-like characteristics	Reduced biological complexity & maturity, donor-to-donor variability, longer culture periods needed
Neurodegeneration	Genetic Disorders	LBSL	Mutations in DARS2 result in global dysregulation of mRNA metabolism and splicing	Scientific Reports	2023	https://doi.org/10.1038/s41598-023-40107-7	Cerebral organoids	hiPSCs	Analysis of the impact of DARS2 mutations on cell processes	In vivo-like characteristics, patient-specific avatar	Limited nutrient and oxygen supply to the core, reduced biological complexity
Neurodegeneration	Genetic Disorders	Batten Disease	CLN3 deficiency leads to neurological and metabolic perturbations during early development	Life Science Alliance	2024	https://doi.org/10.26508/lsa.202302057	Cerebral organoids	hiPSCs	Investigation of the molecular pathogenesis of Batten Disease (juvenile neuronal ceroid lipofuscinosis)	In vivo-like characteristics, genetic manipulation (CRISPR/Cas9), recapitulation of early disease-relevant changes	Reduced biological maturity, species-specific genetic differences, limited tranlational relevance, off-target effects or maternal mRNA interference
Neurodegeneration	Genetic Disorders	Ataxia-Telangiectasia	Ataxia Telangiectasia patient-derived neuronal and brain organoid models reveal mitochondrial dysfunction and oxidative stress	Neurobiol Dis	2024	https://doi.org/10.1016/j.nbd.2024.106562	Cerebral organoids	hiPSCs	Exploration of neuronal activity, senescence phenotypes and gene regulatory networks associated with mitochondrial function	In vivo-like characteristics, patient-specific avatar, potential for personalized medicine, novel insights into mitochondrial dynamics	Limited standardization across samples, limited number of patient samples, potential variability in iPSC reprogramming
Neurodegeneration	Prion Diseases	Creutzfeldt-Jakob Disease	Sporadic Creutzfeldt-Jakob disease prion infection of human cerebral organoids	Acta Neuropathol Commun	2019	https://doi.org/10.1186/s40478-019-0742-2	Cerebral organoids	hiPSCs	Investigation of the cellular and molecular dynamics of human prion infection	In vivo-like characteristics, patient-specific avatar	Reduced biological complexity & maturity, donor-to-donor variability, incomplete representation of prion transmission dynamics
Neurodegeneration	Prion Diseases	Creutzfeldt-Jakob Disease	Pathogenic prion protein isoforms are not present in cerebral organoids generated from asymptomatic donors carrying the E200K mutation associated with familial Prion Disease	Pathogens	2020	https://doi.org/10.3390/pathogens9060482	Cerebral organoids	hiPSCs	Investigation of the influence of the PRNP E200K mutation on PrPSc production in human brain tissue	Genome manipulation, patient-specific avatar, avenues for exploring the differences between asymptomatic and symptomatic carriers of the E200K mutation	Reduced biological complexity & maturity, longer culture periods were not tested
Neurodegeneration	Prion Diseases	Creutzfeldt-Jakob Disease	Human cerebral organoids as a therapeutic drug screening model for Creutzfeldt-Jakob Disease	Sci Rep	2021	https://doi.org/10.1038/s41598-021-84689-6	Cerebral organoids	hiPSCs	Demonstration of the utility of sCJD-infected COs for evaluating therapeutics	Patient-specific avatar, potential for reduced animal use	Reduced biological complexity & maturity, inability to fully replicate the complexity of prion pathology
Neurodegeneration	Prion Diseases	Creutzfeldt-Jakob Disease	Stress and viral insults do not trigger E200K PrP conversion in human cerebral organoids	PLoS ONE	2022	https://doi.org/10.1371/journal.pone.0277051	Cerebral organoids	hiPSCs	Study of the events initiating protein misfolding	Genome manipulation, patient-specific avatar, assessment of multiple potential cellular insults	Reduced biological complexity & maturity, the absence of a fully developed vascular system
Neurodegeneration	Prion Diseases	Creutzfeldt-Jakob Disease	Neural cell engraftment therapy for sporadic Creutzfeldt-Jakob Disease restores neuroelectrophysiological parameters in a cerebral organoid model	Stem Cell Research & Therapy	2023	https://doi.org/10.1186/s13287-023-03591-2	Cerebral organoids	hiPSCs	Assessment of the impact of neural precursor cell (NPC) therapy on the progression of sCJD	In vivo-like characteristics, genome manipulation	Time and cost expenditure, reduced biological complexity & maturity
Neurodegeneration	Genetic Disorders	Fatal Familial Insomnia	Altered energy metabolism in Fatal Familial Insomnia cerebral organoids is associated with astrogliosis and neuronal dysfunction	PLoS Genetics	2023	https://doi.org/10.1371/journal.pgen.1010565	Cerebral organoids	hiPSCs	Investigation of D178N mutation-induced brain cell damage	In vivo-like characteristics, genome manipulation, replicate some molecular and cellular hallmarks of prion disease	Reduced biological complexity & maturity, focus on a single organoid clone
Neurodegeneration	Prion Diseases	Creutzfeldt-Jakob Disease	Sporadic Creutzfeldt-Jakob Disease infected human cerebral organoids retain the original human brain subtype features following transmission to humanized transgenic mice	Acta Neuropathol Commun	2023	https://doi.org/10.1186/s40478-023-01512-1	Cerebral organoids	hiPSCs	Verification of the fidelity of prions generated in the CO model to those in the infecting inoculum	Genome manipulation, patient-specific avatar, in vivo-like characteristics	Reduced biological complexity & maturity, donor-to-donor variability
Neurodegeneration	Environmental Neurodegeneration	Chronic Wasting Disease	Lack of transmission of Chronic Wasting Disease prions to human cerebral organoids	Emerg Infect Dis	2024	https://doi.org/10.3201/eid3006.231568	Cerebral organoids	hiPSCs	Analysis of the effects of direct exposure on the human central nervous system	In vivo-like characteristics, patient-specific avatar	Reduced biological complexity, limited standardization across samples
Neurodegeneration	Neuroimmune Disorders	SARS-CoV-2	SARS-CoV-2 targets neurons of 3D human brain organoids	EMBO J	2020	https://doi.org/10.15252/embj.2020106230	Cerebral organoids	hiPSCs	Investigation of the neuronal tropism and potential neurotoxic effects of SARS-CoV-2	In vivo-like characteristics, potential for personalized medicine, a test-bed for investigating SARS-CoV-2 replication mechanisms	Reduced biological complexity & maturity, does not explore the possibility of ACE-2-independent viral entry mechanisms
Neurodegeneration	Neuroimmune Disorders	SARS-CoV-2	ApoE-isoform-dependent SARS-CoV-2 neurotropism and cellular response	Cell Stem Cell	2021	https://doi.org/10.1016/j.stem.2020.12.018	Cerebral organoids	hiPSCs	Investigation of the ApoE genotype impact on SARS-CoV-2 neurotropism	Genome manipulation, patient-specific avatar, models to test SARS-CoV-2 therapies	Reduced biological complexity & maturity, further functional studies are needed
Neurodegeneration	Neuroimmune Disorders	HSV-1	Cerebral organoids for modeling of HSV-1-induced- Aß associated neuropathology and phenotypic rescue	International Journal of Molecular Sciences	2022	https://doi.org/10.3390/ijms23115981	Cerebral organoids	hESCs	Investigation of HSV-induced Aβ-associated neuropathology and the role of antiviral drugs	Patient-specific avatar, potential for personalized medicine	Reduced biological complexity & maturity, limited standardization across samples
Neurodegeneration	Neuroimmune Disorders	SARS-CoV-2	Neuropilin-1 mediates SARS-CoV-2 infection of astrocytes in brain organoids, inducing inflammation leading to dysfunction and death of neurons	mBio	2022	https://doi.org/10.1128/mbio.02308-22	Cerebral organoids	hiPSCs	Analysis of the effects of SARS-CoV-2 infection on the central nervous system	In vivo-like characteristics, potential for personalized medicine, availability of different cell types	Limited standardization across samples, reduced biological complexity, absence of immune system
Neurodegeneration	Neuroimmune Disorders	SARS-CoV-2	SARS-CoV-2 infects human brain organoids causing cell death and loss of synapses that can be rescued by treatment with Sofosbuvir	PLoS Biol	2022	https://doi.org/10.1371/journal.pbio.3001845	Cortical organoids	hiPSCs	Evaluation of SARS-CoV-2 replication and effects in human brain cells and testing of antiviral drugs	In vivo-like characteristics, patient-specific avatar, potential for personalized medicine	Reduced biological complexity, no long-term assessment
Neurodegeneration	Neuroimmune Disorders	Infection Studies	Mycoplasma fermentans infection induces human necrotic neuronal cell death via IFITM3-mediated Aß (1-42) deposition	Scientific Reports	2023	https://doi.org/10.1038/s41598-023-34105-y	Cerebral organoids	hiPSCs	Investigation of neuropathological changes in patients infected with M. fermentans	Patient-specific avatar, in vivo-like characteristics	Reduced biological complexity & maturity, potential for off-target effects
Neurodegeneration	Neuroimmune Disorders	Multiple Sclerosis	Identification of CD137-expressing B cells in multiple sclerosis which secrete IL-6 upon engagement by CD137 ligand	Frontiers in Immunology	2020	https://doi.org/10.3389/fimmu.2020.571964	Cerebral organoids	hESCs	Investigation of CD137⁺ B cell-driven inflammation in MS-like lesions	In vivo-like characteristics, infiltration ability	Reduced biological complexity & maturity, unclear mechanism of enhanced brain infiltration
Neurodegeneration	Neuroimmune Disorders	Immune-Driven Aging	Understanding immune-driven brain aging by human brain organoid microphysiological analysis platform.	Adv Sci (Weinh)	2022	https://doi.org/10.1002/advs.202200475	Cerebral organoids	hESCs	Analysis of how aged immune cells (monocytes) drive brain aging	Improved biological complexity, oxygen and nutrient supply, accessibility	Reduced biological complexity & maturity, prolonged culture are needed
Neurodegeneration	Neuroimmune Disorders	Multiple Sclerosis	Cerebral organoids in primary progressive Multiple Sclerosis reveal stem cell and oligodendrocyte differentiation defect	Biology Open	2023	https://doi.org/10.1242/bio.059845	Cerebral organoids	hiPSCs	Investigation of the pathologic basis of clinical phenotypic expressions in MS	Patient-specific avatar, in vivo-like characteristics	Reduced biological complexity & maturity, limited standardization
Neurodegeneration	Neuroimmune Disorders	Multiple Sclerosis	A glia-enriched stem cell 3D model of the human brain mimics the glial-immune neurodegenerative phenotypes of Multiple Sclerosis	Cell Rep Med	2024	https://doi.org/10.1016/j.xcrm.2024.101680	Assembloids	hNPCs	Establishment of a reproducible tool to study human CNS macroglia-microglia crosstalk	More biologically complex (microglia), accessibility, patient-specific avatar, in vivo-like characteristics	Reduced biological complexity & maturity, limited standardization across samples
Neurodegeneration	Stroke	Stroke	Cerebral organoids repair ischemic stroke brain injury	Translational Stroke Research	2019	https://doi.org/10.1007/s12975-019-00773-0	Cerebral organoids	hESCs	Exploration of the feasibility and efficacy of CO transplantation	Patient-specific avatar, in vivo-like characteristics, potential for personalized medicine	Limited long-term stability, reduced biological complexity and complexity, scar formation and compatibility concerns
Neurodegeneration	Stroke	Stroke	Extracellular vesicles derived from neural progenitor cells -- A preclinical evaluation for stroke treatment in mice	Translational Stroke Research	2020	https://doi.org/10.1007/s12975-020-00814-z	Cerebral organoids	hiPSCs	Evaluation of the therapeutic potential of extracellular vesicles (EVs)	Accessibility, in vivo-like characteristics	Limited long-term stability, reduced biological complexity and complexity
Neurodegeneration	Stroke	Stroke	Gene expression profiles of human cerebral organoids identify PPAR pathway and PKM2 as key markers for oxygen-glucose deprivation and reoxygenation	Frontiers in Cellular Neuroscience	2021	https://doi.org/10.3389/fncel.2021.605030	Cerebral organoids	hiPSCs	Evaluation of the effect of oxygen-glucose deprivation/ reoxygenation (OGD/R)	In vivo-like characteristics, ability to study direct effects on neural tissues, transcriptome-wide analysis of gene expression changes	Reduced biological maturity, limited standardization across samples, lack of immune and blood-derived cell components
Neurodegeneration	Stroke	Ischemic Stroke	Ras-like Gem GTPase induced by Npas4 promotes activity-dependent neuronal tolerance for ischemic stroke	Proceedings of the National Academy of Sciences of the United States of America	2021	https://doi.org/10.1073/pnas.2018850118	Cerebral organoids	hiPSCs	Drug screening and validation tool for neuroprotective pathways	Patient-specific avatar, potential for personalized medicine	Reduced biological complexity & maturity, focus on a relatively brief period of neural activation before stroke
Neurodegeneration	Stroke	Ischemic Stroke	Cortical spheroid model for studying the effects of ischemic brain injury	In vitro models	2023	https://doi.org/10.1007/s44164-023-00046-z	Cortical organoids	Primary rat tissue	Investigation of the cellular and molecular mechanisms of stroke	Accessibility, potential for reduced animal use, in vivo-like characteristics	Limited nutrient and oxygen supply to the core
Neurodegeneration	Stroke	Stroke	Cerebral organoids transplantation repairs infarcted cortex and restores impaired function after stroke	npj Regenerative Medicine	2023	https://doi.org/10.1038/s41536-023-00301-7	Cerebral organoids	hESCs	Reconstruction of infarcted tissue via organoid transplantation	Patient-specific avatar, in vivo-like characteristics	Limited long-term stability, potential presence of non-neural cell types
Neurodegeneration	Stroke	Ischemic Stroke	Humanized cerebral organoids-based ischemic stroke model for discovering of potential anti-stroke agents	Acta Pharmacol Sin	2023	https://doi.org/10.1038/s41401-022-00986-4	Cerebral organoids	hESCs	Establishment of a humanized ischemic stroke model	Improved reproducibility & accessibility, patient-specific avatar	Reduced biological complexity, varying culturing lengths of time
Neurodegeneration	Environmental Neurodegeneration	Traumatic Brain Injury	KCNJ2 inhibition mitigates mechanical injury in a human brain organoid model of traumatic brain injury	Cell stem cell	2024	https://doi.org/10.1016/j.stem.2024.03.004	Cerebral organoids	hiPSCs	Development of effective therapeutic strategies	Patient-specific avatar, genome manipulation, insights into the molecular changes in neurons post-TBI	Reduced biological complexity & maturity, does not explore the full range of TDP-43-related pathologies
Neurodegeneration	Environmental Neurodegeneration	Prion Protein Shedding	Cleavage site-directed antibodies reveal the prion protein in humans is shed by ADAM10 at Y226 and associates with misfolded protein deposits in neurodegenerative diseases	Acta Neuropathologica	2024	https://doi.org/10.1007/s00401-024-02763-5	Cerebral organoids	hiPSCs	Investigation of the biological roles of sPrP	Patient-specific avatar, cross-species applicability	Reduced biological complexity & maturity, limited understanding of prion disease dynamics
Neurodegeneration	Environmental Neurodegeneration	Environment-Related Disorders	Inflammasome-inhibiting nanoligomers are neuroprotective against space-induced pathology in healthy and diseased three-dimensional human motor and prefrontal cortex brain organoids	ACS Chem Neurosci	2024	https://doi.org/10.1021/acschemneuro.4c00160	Region-specific organoids	hiPSCs	Investigation of spaceflight-associated neuropathology	Patient-specific avatar, in vivo-like characteristics, accessibility, high-throughput screening and data analysis	Reduced biological complexity, genetic manipulation challenges, focus on specific biomarkers
Neurodegeneration	Environmental Neurodegeneration	Toxin-Related Disorders	Rotenone, an environmental toxin, causes abnormal methylation of the mouse brain organoid's genome and ferroptosis	Int J Med Sci	2022	https://doi.org/10.7150/ijms.74569	Cerebral organoids	mNSCs	Investigation of the effects of rotenone on physiological activity and epigenetic modification	In vivo-like characteristics, potential for toxicology research	Species-specific differences, reduced biological complexity
Neurodegeneration	Environmental Neurodegeneration	Obesity and Depression	The WFS1-ZnT3-Zn2 axis regulates the vicious cycle of obesity and depression	Advanced Science	2024	https://doi.org/10.1002/advs.202403405	Cerebral organoids	hESCs	Study of the vicious cycle of obesity and depression	In vivo-like characteristics, patient-specific avatar	Reduced biological complexity, limited translational applicability, incomplete mechanistic understanding
Neurodegeneration	Environmental Neurodegeneration	Opioid Use Disorder	Single cell transcriptomics reveals distinct transcriptional responses to oxycodone and buprenorphine by iPSC-derived brain organoids from patients with opioid use disorder	Mol Psychiatry	2024	https://doi.org/10.1038/s41380-022-01837-8	Forebrain organoids	hiPSCs	Identification of gene expression profiles associated with oxycodone or buprenorphine drug treatment	In vivo-like characteristics, patient-specific avatar, improved biological complexity (microglia inclusion)	Reduced biological complexity (region-specific), limited sample size
Neurodevelopment	Functional Studies	Early Brain Development	A simple method of generating 3D brain organoids using standard laboratory equipment	Methods Mol Biol	2019	https://doi.org/10.1007/7651_2017_2	Cerebral organoids	hESCs	Model early human brain development, study neural differentiation, analyze gene expression dynamics, investigate neurodevelopmental disorders	Growth factor-free protocol, compatible with feeder-dependent and feeder-free hPSCs, use of standard laboratory equipment, recapitulate first-trimester brain features in morphology and transcriptome	Limited to early developmental stages, lack of vascularization and later-stage maturation, reduced complexity of brain microenvironment
Neurodevelopment	Functional Studies	Early Brain Development	Cerebellar Cells self-assemble into functional organoids on synthetic, chemically crosslinked ECM-mimicking peptide hydrogels	Biomolecules	2020	https://doi.org/10.3390/biom10050754	Cerebral organoids	Primary rat tissue	Model for human brain development	Standardization, reproducibility, availability of synthetic microenvironment, formation of spontaneously active networks, support of cell attachment, promotion of functional cluster formation, potential for brain pathology, brain development and neuronal-glial communication studies, potential for drug screening and tissue engineering	Lack of biological complexity, lack of human-specific insights
Neurodevelopment	Neurodevelopmental Studies	Region-Specific Organoids	Generation of cerebral organoids from human pluripotent stem cells	Nat Protoc	2014	https://doi.org/10.1038/nprot.2014.158	Cerebral organoids	hESCs & hiPSCs	Model for developmental studies in health and disease	Potential to model later events such as neuronal maturation and survival	Lack of surrounding embryonic tissues for neural–non-neural crosstalk, limitation of growth potential, high variability, reduced biological complexity, reduced standardization across samples
Neurodevelopment	Neurodevelopmental Pathology	Drug Screening	Brain-region-specific organoids using mini-bioreactors for modeling ZIKV exposure	Cell	2016	https://doi.org/10.1016/j.cell.2016.04.032	Region-specific organoids	hiPSCs	Model for human brain development in health and disease with focus on Zika virus infection	Key features of human cortical development, platform for drug screening for agents of interest including potential ZIKV antiviral drugs	High cost, variability and tissue heterogeneity
Neurodevelopment	Functional Studies	Early Brain Development	Developmental GABA polarity switch and neuronal plasticity in bioengineered neuronal organoids	Nat Commun	2020	https://doi.org/10.1038/s41467-020-17521-w	Neuronal organoids	hiPSCs	Model for human brain development with focus on neuronal network formation and maturation	Directed self-organization towards a highly interconnected functional neuronal network, presence of interconnected excitatory and inhibitory neurons with astrocytes and oligodendrocytes and neuronal plasticity, in vivo-like network activity, progressive neuronal network maturation, evidence for long-term potentiation	Cellular heterogeneity and limited network function, need for developmental stage considerations of organoids to address specific pathophysiologically relevant questions
Neurodevelopment	Neurodevelopmental Pathology	Disease Modeling	Midbrain-like organoids from human pluripotent stem cells contain functional dopaminergic and neuromelanin-producing neurons	Cell Stem Cell	2016	https://doi.org/10.1016/j.stem.2016.07.005	Midbrain organoids	hESCs	Model for midbrain development, dopaminergic neuron specification, neuromelanin accumulation, PD-associated neurodegeneration, synaptic integration, in situ NM analysis	Midbrain regional identity, functional mDA neurons, human-specific NM granules, structured 3D architecture, presence of GABAergic neurons, dopamine receptor expression, network formation, utility for PD iPSC-based studies	Lack of vascular and immune components, limited cell-type resolution without single-cell profiling, absent NM in mouse models or 2D cultures, unclear NM functional role, potential batch heterogeneity
Neurodevelopment	Model Optimization	Reproducible Generation	Rapid induction of cerebral organoids from human induced pluripotent stem cells using a chemically defined hydrogel and defined cell culture medium	Stem Cells Transl Med	2016	https://doi.org/10.5966/sctm.2015-0305	Cerebral organoids	hiPSCs	Model for human neurological disorders, neurodevelopment, neurophysiology, pharmaceutical drug screening and as a source of therapeutic cells	Simple and rapid model, in vivo-like characteristics facilitating access to cerebral organoid technology, support of scalable and translational applications, consistent and reproducible manufacturing, potential to study foundational signaling in health and disease, including adrenoleukodystrophy	Development of central areas of cell death limiting growth potential
Neurodevelopment	Model Optimization	Reproducible Generation	A hollow fiber system for simple generation of human brain organoids	Integr Biol (Camb)	2017	https://doi.org/10.1039/c7ib00080d	Cerebral organoids	hiPSCs	Platform for scalable, long-term brain organoid culture, early neurodevelopment modeling, real-time monitoring, tissue manipulation, downstream analysis	Simple fiber fabrication, native ECM-based hydrogel support, efficient encapsulation, reproducible architecture, long-term viability, scalable format, compatibility with retrieval and manipulation	Limited cellular complexity, absence of vascular and immune components, constrained nutrient diffusion, early developmental stage only, potential fiber material-specific biases
Neurodevelopment	Neurodevelopmental Studies	Sensory Systems	Cell diversity and network dynamics in photosensitive human brain organoids	Nature	2017	https://doi.org/10.1038/nature22047	Vision-associated organoids	hiPSCs	Model for human brain development	Increased cell type diversity and maturity, capability of neuronal activity control using light stimulation of photoreceptor-like cells, potential for human neuronal circuits and cellular interactions functionality studies, potential for developmental processes studies, such as human synaptic pruning and active spine refinement	Need for identification of neuron types participating in the networks
Neurodevelopment	Functional Studies	Early Brain Development	A simple method for generating cerebral organoids from human pluripotent stem cells	International Journal of Stem Cells	2022	https://doi.org/10.15283/ijsc21195	Cerebral organoids	hESCs & hiPSCs	Model for human brain development	Simple, consistent, robust and efficient production	Modifications potentially necessary due to cells' sensitivity to the environment (subculture density, experimental skills, incubating condition), presence of necrotic core
Neurodevelopment	Neurodevelopmental Pathology	Neurotoxicity	CYP3A5 mediates effects of cocaine on human neocorticogenesis: studies using an in vitro 3D self-organized hPSC model with a single cortex-like unit	Neuropsychopharmacology	2017	https://doi.org/10.1038/npp.2016.156	Neocortical organoids	hESCs & hiPSCs	Platform for modeling human neocortical development, psychostimulant-induced neurotoxicity, cytochrome P450-mediated drug effects and patient-specific neurodevelopmental disorders	Single-structure neocortical identity, absence of animal-derived matrix, compatibility with pharmacological manipulation and quantification, CYP3A5-specific mechanistic insight, suitability for screening neuroteratogenic effects of therapeutics	Limited cytoarchitectural complexity, absence of other brain regions and vascularization, unclear role of drug metabolites, partial recapitulation of in vivo developmental timelines
Neurodevelopment	Neurodevelopmental Studies	Region-Specific Organoids	Derivation of Human Midbrain-Specific Organoids from Neuroepithelial Stem Cells	Stem Cell Reports	2017	https://doi.org/10.1016/j.stemcr.2017.03.010	Midbrain organoids	hESCs	Model for midbrain diseases including Parkinson's Disease	Robust model containing spatially organized groups of dopaminergic neurons for study of Parkinson’s Disease, presence of synaptic connections, electrophysiological activity and myelination of neurites, efficient directed differentiation, potential for advanced ex vivo disease modeling and therapy development, patient-specific avatar, potential for personalized medicine approaches	Absence of immune cells (microglia) limiting disease modeling potential, absence of vasculature limiting growth potential
Neurodevelopment	Neurodevelopmental Niche	Cell Migration	Fused cerebral organoids model interactions between diverse brain regions	Nat Methods	2017	https://doi.org/10.1038/nmeth.4304	Assembloids	hiPSCs	Platform for analysis of interneuron migration, circuit assembly and regional integration. Suitable for studies of human-specific developmental programs, interneuron subtype specification and pharmacological screening	Reconstitution of ventral-to-dorsal interneuron migration, preservation of cell identity, compatibility with immunostaining and live imaging, independent genetic manipulation of fused organoids, ability to model circuit-level interactions and long-range projections, use of disease-relevant iPSC lines	Requirement for precise dorsal and ventral regional identity, presence of inter-organoid variability, incomplete recapitulation of in vivo cortical architecture, differential molecular regulation compared to rodent systems (e.g., NKX2-1 persistence, CXCR4 sensitivity), limited scalability for high-throughput screening
Neurodevelopment	Neurodevelopmental Niche	Cell Migration	Fusion of regionally specified hPSC-derived organoids models human brain development and interneuron migration	Cell Stem Cell	2017	https://doi.org/10.1016/j.stem.2017.07.007	Assembloids	hESCs & hiPSCs	Model for region-specific human brain development using cortex- and MGE-like organoids. Platform for in vitro study of human interneurogenesis, interneuron migration, chromatin dynamics, metabolic transitions, oligodendrogenesis and regional specification. Compatible with organoid fusion to examine ventral-dorsal circuit integration	Shh-driven patterning of MGE organoids, matrigel-independent protocol, recapitulation of region-specific transcriptomic and epigenomic features, presence of diverse progenitor and neuronal subtypes, detection of metabolic transitions and oligodendrocyte lineage waves, scRNA-seq-based cell identity mapping, compatibility with fusion and migration assays	Protocol-dependent variability, requirement for Shh pathway agonists, optional dependence on FGF2 for proliferation enhancement, limited standardization across organoid fusion methods, possible batch-to-batch variation in organoid size and differentiation efficiency, lack of vascular or immune components
Neurodevelopment	Neurodevelopmental Niche	Cell Migration	Guided self-organization and cortical plate formation in human brain organoids	Nat Biotechnol	2017	https://doi.org/10.1038/nbt.3906	Forebrain organoids	hESCs & hiPSCs	Model for generation of human forebrain tissue with self-organizing capacity	Support of neuroectoderm formation and cortical development, in vivo-like distinctive radial organization of the cortex, potential model for neuronal migration and progenitor division studies, increased reproducibility and improved tissue architecture	Time differences between cell lines and batches
Neurodevelopment	Model Optimization	Reproducible Generation	In situ generation of human brain organoids on a micropillar array	Lab Chip	2017	https://doi.org/10.1039/c7lc00682a	Cerebral organoids	hiPSCs	Model for scalable, early-stage human brain organogenesis using hiPSC-derived organoids formed on a microfabricated pillar array. Platform for studying neural differentiation, brain regionalization and cortical organization. Applicable for disease modeling, neurodevelopmental research and drug screening	High-throughput EB and organoid formation, reduced handling complexity, enhanced reproducibility, simplified workflow, compatibility with integration of fluidic flow and spatial compartmentalization, potential for increased physiological relevance and modular expansion with future microfluidic adaptations	Limited maturation of organoids, restricted modeling of later developmental or adult brain features, current platform lacks perfusion, immune components and vascularization, further engineering required to support long-term viability and functional network formation
Neurodevelopment	Neurodevelopmental Studies	Region-Specific Organoids	Induction of expansion and folding in human cerebral organoids	Cell Stem Cell	2017	https://doi.org/10.1016/j.stem.2016.11.017	Cerebral organoids	hESCs	Model for human corticogenesis using genetic modification (PTEN deletion) and Zika virus infection to model microcephaly and lissencephaly	Model of increased neural progenitor proliferation, induction of expansion and surface folding, enabling of key features of the developing cortex like sustained cell-cycle re-entry, expansion of the progenitor population and delayed neuronal differentiation, insights into structure regulation and organization of the human cortex, potential model for other genetic and environmental factors and exp…	Decreased Akt activity, lack of neurotrophic growth factors, inadequate reflection of human fetal brain development, no support of formation of folded non-mutant organoids
Neurodevelopment	Neurodevelopmental Pathology	Neurotoxicity	Probing impaired neurogenesis in human brain organoids exposed to alcohol	Integr Biol (Camb)	2017	https://doi.org/10.1039/c7ib00105c	Cerebral organoids	hiPSCs	Model for prenatal alcohol exposure using hiPSC-derived brain organoids, platform for investigating morphological, transcriptomic and neurodevelopmental defects associated with fetal alcohol spectrum disorders, relevant for evaluating ethanol-induced alterations in excitatory/inhibitory neuron balance, neurogenesis, apoptosis and pathway dysregulation	Recapitulation of glutamatergic hyperdifferentiation and increased apoptosis under ethanol exposure, transcriptome profiling reveals novel candidate genes (e.g., RSPO2), early-stage human-specific insights into neurodevelopmental teratogenesis beyond animal models	Mechanistic basis of ethanol-induced imbalance remains unresolved, limited validation across developmental stages and organoid batches, lack of long-term functional analysis of altered networks, absence of in vivo-like microenvironment, including vasculature and immune components
Neurodevelopment	Functional Studies	Early Brain Development	Spatiotemporal expression of thyroid hormone transporter MCT8 and THRA mRNA in human cerebral organoids recapitulating first trimester cortex development	Sci Rep	2024	https://doi.org/10.1038/s41598-024-59533-2	Cerebral organoids	hiPSCs	Model of early human cortical development and thyroid hormone signaling using hiPSC-derived cerebral organoids to study MCT8 and THRA expression dynamics and T3 responsiveness	Ability to recapitulate first-trimester cortical neurogenesis, conservation of human-specific progenitor dynamics including oRGC expansion, sequential neuron layer formation with inside-out architecture, robust expression of MCT8 and THRA mimicking fetal cortex, sensitivity to T3 exposure, reproducibility across multiple hiPSC lines, incorporation of quality control measures for culture consisten…	Absence of glial cells and interneurons due to limited developmental timeline or regional patterning, inability to model BBB-regulated thyroid hormone transport, unknown TRα protein levels due to antibody limitations, batch variability among hiPSC lines, limited spatial and quantitative resolution without single-cell analysis, incomplete assessment of endogenous T3 production mechanisms
Neurodevelopment	Functional Studies	Evolutionary Studies	Hedgehog signaling promotes basal progenitor expansion and the growth and folding of the neocortex	Nature Neuroscience	2016	https://doi.org/10.1038/nn.4307	Cerebral organoids	hESCs	Model for evolutionary mechanisms of neocortical expansion and folding, tool to investigate progenitor dynamics in cortical development, system to evaluate the role of Shh signaling in bRG and IPC regulation	Recapitulation of bRG expansion and IPC proliferative division as hallmarks of primate corticogenesis, ability to induce cortical folding in mouse brain, differential mechanistic insights into bRG vs IPC response to Shh signaling, genetic tractability in mouse model to dissect interacting pathways, translational relevance to human cortical development and congenital microcephaly	Species-specific limitations in extrapolating mouse cortical folding to human gyrification, incomplete understanding of spatial specificity of folding induction, dependence on artificial genetic manipulation, potential compensation or masking effects in cilia-deficient models complicating interpretation of Shh pathway function
Neurodevelopment	Model Optimization	Reproducible Generation	Simplified 3D protocol capable of generating early cortical neuroepithelium	Biology Open	2017	https://doi.org/10.1242/bio.021725	Cerebellar organoids	hESCs & hiPSCs	Model for early cerebellar neuroepithelium development	Quick, easy and cost-efficient method for 3D culture, simplified protocol, potential for generation of mature cortical structures and application for other brain regions, consistency with products from other 3D protocols	Variablity of aggregates
Neurodevelopment	Model Optimization	Reproducible Generation	Streamlined 3D cerebellar differentiation protocol with optional 2D modification	Journal of Visualized Experiments	2017	https://doi.org/10.3791/56888	Cerebellar organoids	hESCs & hiPSCs	Model for cerebellar differentiations	Reduced complexity, cost and use of extrinsic patterning factors, consistency with products from other 3D protocols, potential for pilot studies and cell line viability tests, potential model for other types of targeted neural differentiation	Heterogeneity of aggregates, lack of ability to exclude generation of neuronal-like structures that are of non-cerebellar identity, need to correct pH changes and accumulation of dead cells, cell clumping possible
Neurodevelopment	Functional Studies	Evolutionary Studies	Evolution of cortical neurogenesis in amniotes controlled by Robo signaling levels	Cell	2018	https://doi.org/10.1016/j.cell.2018.06.007	Cerebral organoids	hiPSCs	Study evolution of cortical neurogenesis across amniotes, identify regulatory mechanisms underlying neocortical expansion, model neurodevelopment using comparative embryology	Reveal conserved, modulatable signaling pathway that governs neurogenic mode, demonstrate sufficiency of Robo attenuation and Dll1 upregulation to induce basal progenitors and proto-SVZ in reptiles, explain evolutionary transition from direct to indirect neurogenesis	Rely on electroporation-based manipulations, which may not fully mimic endogenous dynamics, sparse perturbations show limited phenotypic change without combined modulation, detailed molecular intermediates between Robo, Dll1 and Jag1/2 remain to be elucidated
Neurodevelopment	Functional Studies	Evolutionary Studies	TBC1D3 promotes neural progenitor proliferation by suppressing the histone methyltransferase G9a	Science Advances	2021	https://doi.org/10.1126/sciadv.aba8053	Cerebral organoids	hESCs	Model of human-specific cortical expansion, model of epigenetic regulation by hominoid-specific gene, model of G9a-H3K9me2 axis in neocortical progenitor proliferation	Integration of TBC1D3 into chromatin regulation, identification of G9a interaction and H3K9me2 suppression, relevance to human cerebral organoid system, explanation of NP proliferation enhancement, connection to oSVZ-specific progenitor behavior	Incomplete mechanistic understanding of TBC1D3 nuclear localization, absence of direct gene targets downstream of H3K9me2 derepression, unknown interplay with other epigenetic regulators, limited in vivo validation in primate models, unresolved link to neurodevelopmental disorders
Neurodevelopment	Neurodevelopmental Niche	Cell Migration	Visualization of migration of human cortical neurons generated from induced pluripotent stem cells	Journal of Neuroscience Methods	2017	https://doi.org/10.1016/j.jneumeth.2017.07.004	Cerebral organoids	hiPSCs	Modeling human cortical neuron migration and motility using a 2D hiPSC-derived RGM system, analysis of pathophysiological mechanisms in neurodevelopmental disorders such as lissencephaly, large-scale production of cortical neurons for imaging and pathology studies	Long-distance neuronal migration, real-time, high-resolution observation of individual neuronal dynamics, compatibility with patient-derived hiPSCs, high viability and motility of neurons, scalability for producing cortical progenitors and neurons	Lack of 3D cytoarchitecture and mechanical constraints present in vivo, limited recapitulation of radial glial scaffold geometry, partial modeling of brain development stages, unknown molecular mechanisms underlying impaired migration in disease models
Neurodevelopment	Vascularization	Vascular Maturation	An in vivo model of functional and vascularized human brain organoids	Nat Biotechnol	2018	https://doi.org/10.1038/nbt.4127	Co-culture	hESCs	Modeling human brain development, neuronal maturation, synaptic integration, axonal projections, brain-immune-vascular interactions, patient-specific disorders, drug testing, cell therapy strategies	Long-term survival, vascularization, functional integration, synchronized network activity, improved physiological relevance, compatibility with electrophysiology, optogenetics, disease modeling	Incomplete maturation, species mismatch, limited immune components, variability in integration, unclear projection specificity, ethical concerns with chimeras
Neurodevelopment	Model Optimization	Long-Term Culture	An on-chip method for long-term growth and real-time imaging of brain organoids	Curr Protoc Cell Biol	2018	https://doi.org/10.1002/cpcb.62	Cerebral organoids	hESCs	Model for early neurodevelopmental events	Method for long-term growth and in situ real-time imaging, efficient nutrient exchange by diffusion, capability for studying the dynamics of organoid development, cell differentiation, cell cycle and motion, solution for previous limitations (cell-death at organoid core, incompatibility with live-imaging techniques), key features of cortex	Differences to other methods possible due to reduced dimensionality and high apical surface curvature at the organoid edges
Neurodevelopment	Neurodevelopmental Pathology	Drug Screening	Blood-brain-barrier organoids for investigating the permeability of CNS therapeutics	Nat Protoc	2018	https://doi.org/10.1038/s41596-018-0066-x	Neurovascular organoids	Multiple cell origin	Modeling BBB properties with hBVPs, hACs, hCMEC/D3, hBMECs, analyzing drug transport, screening brain-permeable therapeutics, studying CNS-targeted delivery, evaluating efflux mechanisms	Reproducible, cost-effective, scalable, high-throughput compatible, recapitulates tight junctions, transporters and efflux pumps, suitable for imaging and mass spectrometry	Lack of full vascular dynamics, limited immune interactions, simplified architecture, shorter lifespan compared to in vivo BBB
Neurodevelopment	Neurodevelopmental Pathology	Drug Screening	Development and characterization of human Cerebral organoids: An optimized protocol	Cell Transplant	2018	https://doi.org/10.1177/0963689717752946	Cerebral organoids	hESCs	Model human brain development, investigate neurodevelopmental disorders, test stem cell-based regenerative therapies, perform genetic and drug screens	Optimized reproducibility, improved size and cellular diversity, reduced batch variability, accessible technical guidance, cost-efficiency, compatibility with downstream analyses	Lack of full vascularization, incomplete maturation, limited physiological fidelity, technical sensitivity to input conditions
Neurodevelopment	Model Optimization	Reproducible Generation	Direct Generation of Human Cortical Organoids from Primary Cells	Stem Cells Dev	2018	https://doi.org/10.1089/scd.2018.0112	Cortical organoids	hiPSCs	Model for human brain development, genetics and heterogeneity	Rapid and cost-effective method, potential for generation of a large cohort of samples, assessment of genetically encoded human cognitive variability and discovery of causal genetic variants to human neurological conditions associated with several mutations of unknown significance	Combinated reprogramming of somatic cells and direct generation of organoids, difficulty to assess if a single or multiple cells were reprogrammed, need of further functional electrophysiological analyses
Neurodevelopment	Functional Studies	Gene Studies	CRISPR/Cas9-mediated heterozygous knockout of the autism gene CHD8 and characterization of its transcriptional networks in cerebral organoids derived from iPS cells	Mol Autism	2017	https://doi.org/10.1186/s13229-017-0124-1	Cerebral organoids	hiPSCs	Model for investigating CHD-mediated effects on neurodevelopment in relation to autism spectrum disorders	Simplified 3D system with improved recapitulation of human brain architecture compared to 2D cultures to study chromatin-remodeling factors in neurodevelopment, physiologically relevant and controlled environment	Lack of biological complexity, knockout carried out on a single iPS cell line, so replication in other lines is critical
Neurodevelopment	Model Optimization	Reproducible Generation	Generation and assembly of human brain region-specific three-dimensional cultures	Nat Protoc	2018	https://doi.org/10.1038/s41596-018-0032-7	Region-specific organoids	hESCs & hiPSCs	Model for human brain development	Capability to pattern the neural spheroids towards either a dorsal or ventral forebrain fate, ability to investigate human-specific phenotypes in patient-derived cultures, in vivo-like interactions of glutamatergic and GABAergic neurons in assembloids, scalability, potential for toxicology, CRISPR/Cas9 genome editing and drug screening	Need to promote further functional maturation of neurons and glial cells, e.g. myelination, variability between organoids, need for scalability
Neurodevelopment	Neurodevelopmental Niche	Cell Migration	Generation and fusion of human cortical and medial ganglionic eminence brain organoids	Curr Protoc Stem Cell Biol	2018	https://doi.org/10.1002/cpsc.61	Assembloids	hESCs & hiPSCs	Model for human brain development with focus on interneuron migration in the brain	Capability for studies on region-specific biological processes, consistency between different batches once condition is optimized, in vivo-like cellular organization of cortical organoids, in vivo-like MGE development	Low proliferation rate of some cell lines, requirement for extra growth factors in the specific cell lines possible, fusion not always successful
Neurodevelopment	Model Optimization	Reproducible Generation	Generation of human brain region-specific organoids using a miniaturized spinning bioreactor	Nat Protoc	2018	https://doi.org/10.1038/nprot.2017.152	Region-specific organoids	hiPSCs	Model for human forebrain, midbrain and hypothalamus development	Organoids recapitulate cortical layering and regional identity, region-specific differentiation, reduction in culture volume, increase in throughput and reproducibility, potential for quantitative modeling of brain disorders and compound testing, reduced cost, improved diffusion	Competence with hiPSC culture required for optimal results, no availability for mass production so far, cost factor of 3D printing, tediousness of assembly procedures, simplified model as compared to in vivo-like conditions, lack of vasculature limiting size and viability of the organoids, production not completely uniform
Neurodevelopment	Vascularization	Vascular Development	Generation of human vascularized brain organoids	Neuroreport	2018	https://doi.org/10.1097/WNR.0000000000001014	Cerebral organoids	hiPSCs	Model for perineural vascular plexus development	Feasibility of robust vascularization of brain organoids with patient’s own iPSC-derived endothelial cells, capability of transplantation into mice, increase in organized structures	Lack of proof of connectivity of the human brain organoid capillaries with the rodent host brain or perfusion of the human capillaries with rodent blood
Neurodevelopment	Neurodevelopmental Studies	Neurogenesis	Generation of neural organoids from human embryonic stem cells using rotary cell culture system: Effects of microgravity on neural progenitor cell fate	Stem Cells and Development	2018	https://doi.org/10.1089/scd.2018.0012	Neural organoids	hESCs	Model for human neurogenesis in a microgravity environment using rotary cell culture system	Efficient fluid exchange through organoid's center, sustainment of growth and culture duration, support of neuronal and glial differentiation, potential bioreactor device for generating tissue-like organoids, low sheer stress imposed on cells during rotatory motion, increased likeliness of physiology	Need of transcriptional profiling, mitochondrial gene expression and metabolic pathways analysis, requirement of additional factors for hESC differentiation possible
Neurodevelopment	Model Optimization	Reproducible Generation	Generation of standardized and reproducible forebrain-type cerebral organoids from human induced pluripotent stem cells	J Vis Exp	2018	https://doi.org/10.3791/56768	Forebrain organoids	hiPSCs	Model for early human cortical development with focus on lissencephaly	Standardiziation and reproducibility, formation of a continuous neuroepithelium, easy application, homogeneity, potential for neurodevelopmental studies, evolutionary studies including gene function studies, disease modeling and drug testing and therapeutic purposes, ability to quantify aspects of development	Need of maintenance of homogeneity of the organoids across extended time periods in order to achieve more mature neuronal phenotypes
Neurodevelopment	Neurodevelopmental Pathology	Neurotoxicity	Human brain organoid-on-a-chip to model prenatal nicotine exposure	Lab Chip	2018	https://doi.org/10.1039/c7lc01084b	Cerebral organoids	hiPSCs	Model prenatal nicotine exposure, study impaired human neurogenesis, investigate brain regionalization and cortical development under toxin exposure, enable real-time imaging in perfused 3D organoid systems	Simple, robust organ-on-a-chip design, allow perfused 3D culture, enable self-organization of hiPSC-derived brain organoids in controlled microenvironment, permit in situ tracking and live imaging, better mimic fetal brain development than static culture	Early-stage brain features only, limited organoid maturation, system complexity increases with integration of additional organs-on-a-chip, scalability and reproducibility across different toxin models require further validation
Neurodevelopment	Neurodevelopmental Niche	Myelination	Induction of myelinating oligodendrocytes in human cortical spheroids	Nature Methods	2018	https://doi.org/10.1038/s41592-018-0081-4	Cortical organoids	hiPSCs	Model for CNS and myelin development and oligodendrogenesis with focus on genetic myelin disorders	Reproducible generation of oligodendrocytes and myelin in spheroids, features of maturing oligodendrocytes, patient-specific avatar, potential for disease modeling and therapeutic development, capability of brain development observation and perturbation, preservation of general organization and regional specification	Refinement of cortical architecture necessary
Neurodevelopment	Model Optimization	Reproducible Generation	Millifluidic culture improves human midbrain organoid vitality and differentiation	Lab Chip	2018	https://doi.org/10.1039/c8lc00206a	Midbrain organoids	hiPSCs	Model for Parkinson's Disease	Improvement of organoid vitality and differentiation towards midbrain dopaminergic neurons, increased supply of oxygen and nutrients at the organoid's core by continuous laminar medium flow, reduced size of dead core	Need for consideration of diffusion of glucose and other nutrients to the core and the local accumulation of toxic compounds due to lack of vasculature, differences in dopaminergic differentiation kinetics between neuroepithelial stem cell lines, low throughput
Neurodevelopment	Neurodevelopmental Studies	Region-Specific Organoids	Self-organizing cortex generated from human iPSCs with combination of FGF2 and ambient oxygen	Biochem Biophys Res Commun	2018	https://doi.org/10.1016/j.bbrc.2018.03.049	Cerebral organoids	hiPSCs	Model for early human brain development	Optimized, simple and effective method, potential for neurodevelopmental disorders studies	Generation of mature cortical tissues not possible
Neurodevelopment	Neurodevelopmental Niche	Myelination	Six-month cultured cerebral organoids from human ES cells contain matured neural cells	Neuroscience Letters	2018	https://doi.org/10.1016/j.neulet.2018.01.040	Cerebral organoids	hESCs	Model for human brain development	Presence of mature oligodendrocytes and functionally differentiated neurons following long-term cultivation of organoids, potential for brain disease studies including myelination failure, demyelination, epilepsy and autism, potential for drug screening, potential for brain tumor-related carcinogenesis model	Lack of vascularization and electrophysiological interaction between cells in cerebral organoids
Neurodevelopment	Vascularization	Vascular Maturation	Vascularization and engraftment of transplanted human cerebral organoids in mouse cortex	eNeuro	2018	https://doi.org/10.1523/eneuro.0219-18.2018	Cerebral organoids	hESCs	Transplantation into mouse cortex	Enhanced survival and robust vascularization due to 3D cytoarchitecture, presence of a large NSC pool and multilineage neurodifferentiation, potential for modeling human neurodevelopment and CNS diseases in the context of vascularized cortical tissue, potential for novel cell replacement strategies for repair of CNS injury and neurodegenerative disorders	Need for longer follow-up studies, need for investigating transplantation of organoids of different maturity or of different regional specification, oncogenic potential of iPSC derivatives
Neurodevelopment	Neurodevelopmental Studies	Multicellular Integration	A Human Induced Pluripotent Stem Cell-Derived Tissue Model of a Cerebral Tract Connecting Two Cortical Regions.	iScience	2019	https://doi.org/10.1016/j.isci.2019.03.012	Co-culture	hiPSCs	Model for cerebral tract development and disease	Model for macrocircuit formation and related disorders, capability of electrical communication between the spheroids through the axon fascicle, in vivo-like axonal diameter distribution pattern and axon fasciculation, potential for combination with genetic manipulations and live imaging tools	Immaturity, lack of various key steps in cerebral tract development (e.g., myelination, pruning and midline crossing), need for formation of a complex neural circuit, lack of capability of physical expansion along with the expansion of the spheroids
Neurodevelopment	Functional Studies	Gene Studies	Temporal Control of Mammalian Cortical Neurogenesis by m(6)A Methylation	Cell	2017	https://doi.org/10.1016/j.cell.2017.09.003	Forebrain organoids	hiPSCs	Model for m⁶A-dependent post-transcriptional regulation during cortical neurogenesis in mammalian systems, mapping of m⁶A epitranscriptomic landscapes in mouse and human developing cortex	High temporal resolution of transcriptomic control via mRNA decay, regulation of transcriptional prepatterning in neural stem cells, prevention of premature protein expression, conservation across species, integration of m⁶A data with transcriptome and disease-associated genes, identification of human-specific epitranscriptomic features	Dependence on knockout models for mechanistic inference, inability to resolve direct vs indirect effects of m⁶A loss, limited functional validation of human-specific m⁶A targets, complexity of disentangling interactions with concurrent epigenetic mechanisms, need for higher-resolution temporal mapping to delineate causal regulatory hierarchies
Neurodevelopment	Vascularization	Vascular Integration	Assembly of Human Stem Cell-Derived Cortical Spheroids and Vascular Spheroids to Model 3-D Brain-like Tissues	Sci Rep	2019	https://doi.org/10.1038/s41598-019-42439-9	Assembloids	hiPSCs	Model for human forebrain with focus on neural-vascular interactions, model for BBB	Promotion of cortical neural differentiation, layer separation, cytokine secretion and cell-cell communication, potential, introduction of vasculature, avoidance of cell dissociation and re-association process, capability for pre-control with special compartment arrangements, recapulation of anatomical features of the BBB	Lack of accuracy and perfusion, need for inclusion and characterization of additional cell types (e.g., astrocytes), complex 3D capillary network development and perfusion flow study, limitation of long-term culture, lack of mature vascular structure, need for medium formulations optimization, existence of apoptosis
Neurodevelopment	Neurodevelopmental Pathology	Neural Injury	Cerebral organoids at the air-liquid interface generate diverse nerve tracts with functional output	Nat Neurosci	2019	https://doi.org/10.1038/s41593-019-0350-2	Cerebral organoids	hESCs	Model axon tract formation, circuit connectivity, axon guidance, injury response, neurodevelopmental and neurodegenerative disorders	Long-term viability, sustained tissue health up to one year, robust axon dynamics, endogenous guidance cue responsiveness, tractotomy for lesion modeling, functional input-output circuit assessment, MEA-compatible	Requires precise timing of cortical plate establishment before ALI transfer, limited in replicating full brain region complexity, restricted by absence of vasculature and peripheral inputs
Neurodevelopment	Model Optimization	Reproducible Generation	Clinically Amendable, Defined and Rapid Induction of Human Brain Organoids from Induced Pluripotent Stem Cells	Methods Mol Biol	2019	https://doi.org/10.1007/7651_2017_95	Cerebral organoids	hiPSCs	Model for human brain development	Clinically amendable, cheap, defined and rapid induction, potential for biomedical research, translational drug discovery, toxicology and tissue replacement, reproducibility, scalability	Limited maturity, lack of vasculature, simplified microenvironment, restricted modeling of late-stage neurodevelopment or complex circuitry
Neurodevelopment	Model Optimization	Reproducible Generation	Computational fluid dynamic analysis of physical forces playing a role in brain organoid cultures in two different multiplex platforms	BMC Dev Biol	2019	https://doi.org/10.1186/s12861-019-0183-y	Cerebral organoids	hiPSCs	Model early human brain development, study region-specific differentiation, analyze morphology, transcriptome and proteome under homeostatic or abnormal conditions	Improve reproducibility of organoid size and growth, increase EB formation efficiency using ROCKi and centrifugation, enable scalability with orbital shaker, allow long-term culture, support regional brain patterning, include retinal lineage, produce proteomic profiles matching multiple brain regions	SpinΩ require manual assembly, complicate sterilization, increase contamination risk, show low mixing efficiency, reduce organoid growth, cause high size variability, depend on user skill
Neurodevelopment	Vascularization	Vascular Maturation	Engineering of human brain organoids with a functional vascular-like system	Nature Methods	2017	https://doi.org/10.1038/s41592-019-0586-5	Cerebral organoids	hESCs	Model for human brain development and disease	Presence of complex, functional vascular-like network, enhanced functional maturation of organoids, BBB characteristics, reduction of apoptotic and hypoxic condition of the interior tissues	Structural difference from naturally formed BBB
Neurodevelopment	Neurodevelopmental Studies	Region-Specific Organoids	Differentiation of human pluripotent stem cells into neurons or cortical organoids requires transcriptional co-regulation by UTX and 53BP1	Nat Neurosci	2019	https://doi.org/10.1038/s41593-018-0328-5	Cerebral organoids	hESCs	Model human-specific neurogenic programming, investigate epigenetic regulation of cortical development, dissect transcriptional control in human neural progenitor cells, study disease mechanisms involving UTX–53BP1 axis, including pediatric neurodevelopmental syndromes and brain tumors	Reveal human-specific requirement of 53BP1–UTX interaction, show UTX and 53BP1 co-occupy neurogenic gene promoters, regulate H3K27me3 and H3K27ac at key loci, identify broad transcriptional control by 53BP1 beyond UTX, provide mechanistic basis for differential human–mouse neurodevelopment	Lack of single-cell resolution in current analysis, unclear chromatin targeting mechanism of 53BP1, incomplete understanding of temporal regulation, species-specific protein interaction limits rodent models, absence of full interaction network including enhancer–promoter bridging
Neurodevelopment	Neurodevelopmental Pathology	Neurotoxicity	Effects of minocycline and rapamycin in gamma-irradiated human embryonic stem cells-derived cerebral organoids	Mol Biol Rep	2019	https://doi.org/10.1007/s11033-018-4552-6	Cerebral organoids	hESCs	Model for radiation-induced neural damage, test neuroprotective drugs, evaluate PI3K–Akt–mTORC1 modulation in cerebral organoids	Reproducible organoid-based system, captures structural and metabolic readouts, allows pharmacological modulation pre- and post-irradiation, reflects neuroepithelial and metabolic integrity, uses clinically approved compounds, bypasses immune confounds by using microglia-free system	Pleiotropic drug actions complicate mechanistic attribution, partial rescue only, organoids lack mature vasculature and immune compartments, limited resolution of long-term functional outcomes, drug effects may differ in vivo due to systemic interactions
Neurodevelopment	Vascularization	Vascular Development	Endothelial-neurosphere crosstalk in microwell arrays regulates self-renewal and differentiation of human neural stem cells	Journal of Industrial and Engineering Chemistry	2019	https://doi.org/10.1016/j.jiec.2019.02.021	Neural organoids	hNSCs	Model for stem cell neurogenesis	Facilitation of cell-cell interaction and self-renewal ability, increased neuronal differentiation and improved electrophysiological functions, possibility for endothelial cell co-culture for vascularization, high-throughput production, potential for generation of vascularized cerebral organoids, brain-mimetic vascular microenvironment	Need for indirect cell-cell interaction studies
Neurodevelopment	Neurodevelopmental Pathology	Neuroinflammation	Functionalization of brain region-specific spheroids with isogenic microglia-like cells	Scientific Reports	2019	https://doi.org/10.1038/s41598-019-47444-6	Region-specific organoids	hiPSCs	Model for neural-microglia interactions	Enhancement of immune function by incorporation of isogenic microglia-like cells, presence of action potentials and synaptic activities, presence of differential migration ability, intracellular Ca2+ signaling and the response to pro-inflammatory stimuli, potential for cellular microenvironment modulation and neurological disease modeling	Need of additional cellular components
Neurodevelopment	Neurodevelopmental Studies	Region-Specific Organoids	hESC-Derived Thalamic Organoids Form Reciprocal Projections When Fused with Cortical Organoids	Cell Stem Cell	2019	https://doi.org/10.1016/j.stem.2018.12.015	Thalamic organoids	hESCs	Model for human thalamic development, thalamocortical circuit formation and thalamus-related neurological disorders using hThOs and fused region-specific brain organoids	Functional 3D modeling of region-specific brain interactions, capture human-specific features, allow investigation of circuit-level organization	Require further validation of functional connectivity, limited maturation, potential variability across batches and protocols
Neurodevelopment	Functional Studies	Gene Studies	A human tissue screen identifies a regulator of ER secretion as a brain-size determinant	Science	2020	https://doi.org/10.1126/science.abb5390	Cerebral organoids	hESCs	Model for human brain development used for parallel loss-of-function studies with focus on microcephaly	Capability for identification of regulators in biological processes, capability for lineage tracing, solution for previous limitations of pooled LOF screening due to unequal lineage growth, cost-effective, allowance of rapid testing of candidate genes for a broad range of human diseases	Restricted gene throughput, mosaic editing, high technical complexity, limited scalability
Neurodevelopment	Model Optimization	Reproducible Generation	Individual brain organoids reproducibly form cell diversity of the human cerebral cortex	Nature	2019	https://doi.org/10.1038/s41586-019-1289-x	Forebrain organoids	hiPSCs	Model for studying human dorsal forebrain development, cortical cell-type specification and developmental trajectories with high reproducibility	High cell-type consistency across organoids and stem cell lines, single-cell RNA-seq validation, organoid-to-organoid variability comparable to endogenous brain	Limited to dorsal forebrain identity, excludes full embryonic context, long-term maturation and functional connectivity not addressed
Neurodevelopment	Neurodevelopmental Pathology	Infection Studies	Neuronal maturation reduces the type I IFN response to orthobunyavirus infection and leads to increased apoptosis of human neurons	Journal of Neuroinflammation	2019	https://doi.org/10.1186/s12974-019-1614-1	Cerebral organoids	hiPSCs	Model for studying viral encephalitis pathogenesis, neuronal subtype-specific responses to infection and therapeutic evaluation in human brain development contex	Recapitulation of human neurogenesis, presence of progenitors and committed neurons, accessibility for viral tracking, apoptosis quantification and innate immune response profiling	Lack of mature glia and immune cells, restricted developmental stage, incomplete mimicry of in vivo immune–neural interactions
Neurodevelopment	Neurodevelopmental Pathology	Neural Injury	Organoids from pituitary as a novel research model toward pituitary stem cell exploration	J Endocrinol	2019	https://doi.org/10.1530/JOE-18-0462	Pituitary organoids	Primary mouse tissue	Model for pituitary stem cell identity, regulation and activation with focus on damage and regeneration	Capability for long-term expansion, ability for specific hormonal differentiation after subrenal transplantation, potential for pituitary stem cell biology and regeneration studies in healthy and diseased gland	Limited specific hormonal differentiation after subrenal transplantation, need of further optimization of the expandability and differentiation efficiency of the organoids
Neurodevelopment	Neurodevelopmental Niche	Myelination	Pluripotent Stem Cell-Derived Cerebral Organoids Reveal Human Oligodendrogenesis with Dorsal and Ventral Origins	Stem Cell Reports	2019	https://doi.org/10.1016/j.stemcr.2019.04.011	Assembloids	hESCs & hiPSCs	Model for human oligodendrogenesis with ventral and dorsal origins	Presence of oligodendrogenesis and in vivo-like glutamatergic neurons and astrocytes, promotion of oligodendroglia maturation in fused organoids, potential for studies on phenotypic and functional studies, potential for studies associated with cortical myelin defects, potential for CNS injury implications and pro-myelinating drugs screening	Lack of oxygen penetration in the organoids, inefficient maturation of human oligodendrocyte progenitor cells, lack of vascular structure
Neurodevelopment	Model Optimization	Reproducible Generation	Reliability of human cortical organoid generation	Nat Methods	2019	https://doi.org/10.1038/s41592-018-0255-0	Cortical organoids	hiPSCs	Model for cortical development, disease modeling, large-scale neural differentiation	High reliability, consistency across pluripotent stem cell lines, extended culture period, brain-region specificity	Prolonged differentiation time, limited regional diversity beyond cortex, incomplete maturation
Neurodevelopment	Functional Studies	Gene Studies	Loss of NARS1 impairs progenitor proliferation in cortical brain organoids and leads to microcephaly	Nat Commun	2020	https://doi.org/10.1038/s41467-020-17454-4	Cortical organoids	hiPSCs	Model for investigating NARS1-mediated progenitor proliferation in neurodevelopment	Simplified 3D system with improved recapitulation of human brain architecture compared to 2D cultures to study protein interactions in neurodevelopment, physiologically relevant and controlled environment	Lack of biological complexity, variability of organoids
Neurodevelopment	Neurodevelopmental Studies	Region-Specific Organoids	Specification of positional identity in forebrain organoids	Nat Biotechnol	2019	https://doi.org/10.1038/s41587-019-0085-3	Cerebral organoids	hESCs & hiPSCs	Model for human brain spatial topography with focus on cholesterol metabolism in Shh signaling	Reproducibility of topographic organization, in vivo-like topography and long-range signaling activity of Shh, potential for complex neurodevelopmental disease studies caused by regional specification during forebrain patterning	Need for studies regarding mechanism of signaling, need for long-term studies regarding topology, need for variability reduction of topography in long-term cultures
Neurodevelopment	Model Optimization	Long-Term Culture	Spin∞: an updated miniaturized spinning bioreactor design for the generation of human cerebral organoids from pluripotent stem cells	Nat Biotechnol	2019	https://doi.org/10.1016/j.ohx.2019.e00084	Cerebral organoids	hESCs & hiPSCs	Model for early human brain development in health and disease	Amenability to long-term (> 200 days) experiments, solution for previous limitations (poor stability of select components, elevated risk of contamination)	Cell death in the organoid cores
Neurodevelopment	Neurodevelopmental Niche	Myelination	A comprehensive library of human transcription factors for cell fate engineering	Nature Biotechnology	2020	https://doi.org/10.1038/s41587-020-0742-6	Cerebral organoids	hiPSCs	Model for rapid cell-type programming, multicellular tissue engineering, organoid enhancement	Presence and acceleration of in situ myelination, potential for increased adoption of more physiological tissue architecture	Limited validation across hiPSC lines and media conditions, unresolved cell identity fidelity in co-differentiated systems, untested capacity for complex or rare cell types, need for integration with additional datasets for interpretation
Neurodevelopment	Model Optimization	HTS	A fully automated high-throughput workflow for 3D-based chemical screening in human midbrain organoids	Elife	2020	https://doi.org/10.7554/eLife.52904	Midbrain organoids	hiPSCs	Model for human brain development with focus on HTS	Scalability, enhanced intra- and inter-batch reproducibility, homogeneity of organoids, HTS-compatibility, automated generation, maintenance and optical analysis, key features of the human midbrain, presence of spontaneous aggregate-wide synchronized neural activity	Complexity of the actual human midbrain not represented, lack of standardization of innate variability of PSCs during their self-organization
Neurodevelopment	Functional Studies	Gene Studies	p53 controls genomic stability and temporal differentiation of human neural stem cells and affects neural organization in human brain organoids	Cell Death Dis	2020	https://doi.org/10.1038/s41419-019-2208-7	Cerebral organoids	hiPSCs	Model for p53-related neurodevelopmental regulation, centrosome amplification, genomic instability, cell cycle perturbation, metabolic dysregulation, altered neurogenesis and neuronal maturation in human NES cells and brain organoids	Human-specific insight into p53 function during early cortical development, integration of 2D and 3D models, link between p53, OXPHOS and neurogenesis, demonstration of accelerated differentiation and mature neuronal phenotypes in p53-deficient cells	Species-specific differences limit cross-model comparisons, unclear causal hierarchy between centrosome amplification, metabolic changes and differentiation, lack of full resolution of molecular mediators downstream of p53 in cortical development
Neurodevelopment	Model Optimization	Reproducible Generation	A matrigel-free method to generate matured human cerebral organoids using 3D-printed microwell arrays	Bioactive Materials	2020	https://doi.org/10.1016/j.bioactmat.2020.10.003	Cerebral organoids	hESCs	Model for cerebral organoid generation, study of neurodevelopment, platform for disease modeling and drug testing	Matrigel-free system, high reproducibility, improved maturation, scalable platform, tunable microwell geometry, clinically relevant	Limited long-term validation, absence of vasculature, dependence on specific printing/coating parameters
Neurodevelopment	Neurodevelopmental Pathology	Disease Modeling	A proof of concept 'phase zero' study of neurodevelopment using brain organoid models with Vis/near-infrared spectroscopy and electrophysiology	Sci Rep	2020	https://doi.org/10.1038/s41598-020-77929-8	Cerebral organoids	hiPSCs	Model for human brain development combining electrophysiology and broadband vis/near-infrared spectroscopy with focus on drug treatments in schizophrenia	Feasibility of a multimodal approach, feasibility of a Phase Zero clinical study platform, capability for studies on synaptic inhibition and excitation ratio of the principal neurons, potential to complement traditional drug design approaches to test clinically meaningful hypotheses	Hypotheses tests not possible due to small sample size, inability to capture additional factors like neural firing rates and correlations
Neurodevelopment	Model Optimization	Reproducible Generation	A Static Self-Directed Method for Generating Brain Organoids from Human Embryonic Stem Cells	J Vis Exp	2020	https://doi.org/10.3791/60379	Cerebral organoids	hESCs	Model for static and self-directed human brain development	Straightforward and inexpensive method, presence of appropriate temporal and spatial organization, potential for neurodevelopmental handicaps, genetic disorders, neurologic diseases and tumor-brain interaction studies, potential for toxic insults tests	Individual variability, lack of vasculature
Neurodevelopment	Neurodevelopmental Pathology	Neural Injury	Axonal Extensions along Corticospinal Tracts from Transplanted Human Cerebral Organoids	Stem Cell Reports	2020	https://doi.org/10.1016/j.stemcr.2020.06.016	Cerebral organoids	hESCs	Transplantation into mouse and cynomolgus monkey cerebral cortices	Potential for cell-replacement therapy for brain injury and stroke, potential for neural circuits reconstruction, presence of axonal extensions from the organoids along the host CST	Need for identification of suitable developmental stage of the organoids, presence of graft overgrowth
Neurodevelopment	Vascularization	Vascular Development	Blood vessel formation in cerebral organoids formed from human embryonic stem cells	Biochem Biophys Res Commun	2020	https://doi.org/10.1016/j.bbrc.2019.10.079	Cerebral organoids	hESCs	Model for human brain development	Co-differentiation of cerebral organoids and blood vessels following VEGF-treatment, formation of blood vessel-like structures, enhanced differentiation of vascular endothelial cells, presence of tight junctions, in vivo-like BBB maturation, increased tube formation and vasculogenesis	Decreased density of vascular-like structures in long-term cultures, limited robustness of blood vessels expansion, distorted open-circle morphology of endothelial layers, need for medium circulation support
Neurodevelopment	Neurodevelopmental Pathology	Disease Modeling	Brainstem Organoids From Human Pluripotent Stem Cells	Frontiers in Neuroscience	2020	https://doi.org/10.3389/fnins.2020.00538	Brainstem organoids	hESCs & hiPSCs	Model for fetal brainstem development, neural crest disorders, catecholaminergic neuron function, drug screening, electrophysiological studies	First induction of melanocyte-containing hBSOs, rapid generation, Matrigel-free, dorsal and ventral brainstem features, electrophysiologically active neurons, compatibility with multiple assays (qPCR, IHC, RNA-seq, scRNA-seq, proteomics)	Lack of exogenous Shh/Wnt limits ventral midbrain specificity, origin of ventral markers possibly due to paracrine signaling, long-term maturation and functional integration require further validation
Neurodevelopment	Model Optimization	Long-Term Culture	Carbon Fibers as a New Type of Scaffold for Midbrain Organoid Development	Int J Mol Sci	2020	https://doi.org/10.3390/ijms21175959	Midbrain organoids	hiPSCs	Model for midbrain dopaminergic neuron development, Parkinson’s Disease pathology, differentiation screening, scaffold testing, neuroregeneration, drug evaluation, transplantation strategy development	Enhanced NURR1 and PITX3 expression, improved neuron survival, superior scaffold–cell interaction with carbon fibers, stable physicochemical environment, compatibility with long-term culture, improved organoid morphology and development	PLGA scaffolds cause local acidification due to hydrolytic degradation, potential cytotoxicity in prolonged culture, limited by incomplete understanding of molecular mechanisms driving differentiation, requirement for further validation of in vivo functionality and clinical translation
Neurodevelopment	Functional Studies	Gene Studies	Repression of Irs2 by let-7 miRNAs is essential for homeostasis of the telencephalic neuroepithelium	The EMBO Journal	2020	https://doi.org/10.15252/embj.2020105479	Cerebral organoids	hiPSCs	Model for miRNA-regulated telencephalic development, germinal zone homeostasis, lineage dynamics, apoptosis and tumor-like rosette formation in early cortex. Suitable for studying Dicer/let-7/Irs2/p53 axis	Early recombination (Rx-Cre), high temporal resolution, in vivo validation of miRNA targets, mechanistic dissection of apoptotic and proliferative effects, integration of transcriptomics, functional rescue via let-7 overexpression, relevance to human pathology	Residual miRNA activity due to incomplete recombination in dorsal cortex, species-specific developmental differences, complex regulation involving multiple miRNA targets, limited resolution of secondary targets contributing to observed phenotypes
Neurodevelopment	Functional Studies	Gene Studies	LncRNA SOX1-OT V1 acts as a decoy of HDAC10 to promote SOX1-dependent hESC neuronal differentiation	EMBO Reports	2021	https://doi.org/10.15252/embr.202153015	Cerebral organoids	hESCs	Mechanistic model to study transcriptional and epigenetic regulation of human neurogenesis	Identification of SOX1-OT V1 as a non-coding RNA regulator of neuronal differentiation, functional dissection of SOX1-OT V1 interaction with HDAC10, clarification of SOX1’s role in neurogenesis via downstream activation of ASCL1, use of both 2D and 3D neural differentiation platforms, relevance to both cortical and GABAergic lineage pathways	No demonstration of in vivo relevance, unclear if SOX1-OT V1/HDAC10 interaction affects other HDAC10 targets, limited data on temporal expression dynamics, lack of functional rescue in disease models, uncertain conservation across species
Neurodevelopment	Neurodevelopmental Pathology	Neural Injury	Cerebral organoids transplantation improves neurological motor function in rat brain injury	CNS Neuroscience & Therapeutics	2020	https://doi.org/10.1111/cns.13286	Cerebral organoids	hESCs	Transplantation into rat brain as brain injury therapy	Feasibility and effectiveness of transplantation, potential of multilinage differentiation, upregulation of hippocampal neural connection proteins and neurotrophic factors, improved neurological motor function and reduced brain damage, potential for neurological motor function recovery	Need for further exploration of differentiation trend of transplanted organoids within host brain, specific action mechanisms, optimal dose and delivery routes, therapeutic time window and safety concerns, need for NPCs/NSCs proliferation control to prevent tumorigenesis
Neurodevelopment	Neurodevelopmental Pathology	Drug Screening	Cerebral Organoids: A Human Model for AAV Capsid Selection and Therapeutic Transgene Efficacy in the Brain	Molecular Therapy â€” Methods & Clinical Development	2020	https://doi.org/10.1016/j.omtm.2020.05.028	Cerebral organoids	hiPSCs	Model for rAAV capsid selection and for testing efficacy of AAV-based gene therapy	Easy-to-access, scalable and reproducible tool for AAV serotypes selection and deselection, for therapeutic efficacy demonstration of transgenes in a human context, potential for gene therapy development, potential for personalized medicine, potential for reduced animal use and improved translation to the clinic	Lack of vasculature, the BBB and a relevant immune system
Neurodevelopment	Model Optimization	Long-Term Culture	Chromatin accessibility dynamics in a model of human forebrain development	Science	2020	https://doi.org/10.1126/science.aay1645	Forebrain organoids	hiPSCs	Model for human forebrain development used for tracking epigenetic changes	Maintenance over long time periods (> 20 months) to study chromatin accessibility dynamics, presence of instrinsic in vivo-like chromatin state transitions, potential for identification of cell types and periods of increased disease susceptibility	Need for studies on extrinsic cues that influence development and disease
Neurodevelopment	Functional Studies	Gene Studies	PAUPAR and PAX6 sequentially regulate human embryonic stem cell cortical differentiation	Nucleic Acids Res	2021	https://doi.org/10.1093/nar/gkab030	Cerebral organoids	hESCs	Model of human cortical differentiation, model of lncRNA–transcription factor interaction, model of PAUPAR-mediated epigenetic regulation, model of hESC-derived cerebral organoid development	Stage-specific PAUPAR induction, PAX6-dependent PAUPAR expression, PAUPAR-guided PAX6 genomic targeting, NSD1 recruitment by PAUPAR–PAX6 complex, H3K36me3 modification at neural gene loci, cooperative activation of SOX1 and ASCL1, enrichment of telencephalic gene programs	Lack of in vivo confirmation, dependence on overexpression and knockdown systems, absence of human variant functional testing, undefined transcriptome-wide PAUPAR–PAX6–NSD1 targets, limited resolution of cell-type specific interactions in organoids
Neurodevelopment	Functional Studies	Gene Studies	Reintroduction of the archaic variant of NOVA1 in cortical organoids alters neurodevelopment	Science	2021	https://doi.org/10.1126/science.aax2537	Cerebral organoids	hiPSCs	Model for investigating NOVA1-mediated alternative splicing regulations in neurodevelopment	Simplified 3D system with improved recapitulation of human brain architecture compared to 2D cultures to study NOVA1 protein interactions in neurodevelopment, human-specific insights, physiologically relevant and controlled environment	Lack of biological complexity, confounding due to differences between the genetic backgrounds of archaic hominin and modern humans possible
Neurodevelopment	Neurodevelopmental Niche	Cell Migration	ECE2 regulates neurogenesis and neuronal migration during human cortical development	EMBO Reports	2020	https://doi.org/10.15252/embr.201948204	Cerebral organoids	hiPSCs	Model for PH, neuronal migration, cortical development, ECM and cytoskeleton regulation, non-cell-autonomous effects, gene function screening, drug testing and neurodevelopmental disorder mechanisms	Human-relevant system, combined in vitro and in vivo validation, identification of ECE2 roles in polarity, migration and ECM, multißomics integration, dose-sensitive phenotypes, secretome analysis and rescue confirmation	Model-specific phenotypic variation, limited long-term developmental insight, reliance on broad perturbation, incomplete pathway resolution and potential off-target drug effects
Neurodevelopment	Neurodevelopmental Pathology	Neurotoxicity	Endocannabinoid signalling in stem cells and cerebral organoids drives differentiation to deep layer projection neurons via CB(1) receptors	Development	2020	https://doi.org/10.1242/dev.192161	Cerebral organoids	hiPSCs	Model of endocannabinoid-regulated neuronal differentiation in human stem cells and cerebral organoids via CB1 receptor signaling	Recapitulation of in vivo-like deep layer projection neuron development, demonstration of CB1 receptor-mediated control of neurogenic lineage specification, use of both hPSC-derived 2D and 3D systems, mechanistic dissection of endogenous lipid signaling pathways, potential insight into cannabinoid impact on cortical development	Possible variability in endocannabinoid system expression across differentiation stages, limited resolution of downstream transcriptional targets, unclear contribution of non-neuronal CB1 receptor signaling, absence of long-term circuit-level integration or functional maturation data, potential species-specific regulatory differences
Neurodevelopment	Functional Studies	Gene Studies	RGCC balances self-renewal and neuronal differentiation of neural stem cells in the developing mammalian neocortex	EMBO Reports	2021	https://doi.org/10.15252/embr.202051781	Cerebral organoids	hESCs	Model of RGCC-dependent neural stem cell fate control, model of neocortical progenitor lineage regulation, model of self-renewal versus differentiation balance in mammalian corticogenesis	Stage-specific RGCC expression mapping, identification of RGCC impact on radial glia output, integration with cell cycle dynamics, compatibility with murine and human cortical models, modulation of neuronal output via RGCC perturbation	Incomplete dissection of RGCC upstream regulators, lack of direct transcriptional targets, limited temporal resolution of RGCC activity, undefined interaction with Notch or Wnt pathways, absence of long-term lineage tracing in vivo
Neurodevelopment	Neurodevelopmental Studies	Comparative Neurodevelopment	Generation of brain organoids from mouse ESCs via teratoma formation	Stem Cell Res	2020	https://doi.org/10.1016/j.scr.2020.102100	Cerebral organoids	mESCs	Model for murine brain development, model for early neurogenesis using teratoma-derived NSCs, platform for organoid generation from PSCs with poor in vitro differentiation capacity, tool for evaluating 3D-specific neural lineage commitment, foundation for cross-species comparative studies	Rapid organoid formation, utilization of in vivo neural commitment to bypass early differentiation defects, generation of Sox1⁺ early NSCs not retained in 2D culture, support of 3D-specific gene expression and lineage maintenance, universal applicability across PSC lines regardless of in vitro differentiation efficiency	Heterogeneous starting population from teratomas, reliance on animal-based teratoma formation, limited scalability, technical complexity in isolating Sox1⁺ cells with supporting Sox1⁻ neighbors, restricted translational use due to prolonged teratoma latency in human PSCs, incomplete maturation characterization
Neurodevelopment	Neurodevelopmental Studies	Multicellular Integration	Generation of Functional Human 3D Cortico-Motor Assembloids	Cell	2020	https://doi.org/10.1016/j.cell.2020.11.017	Assembloids	hiPSCs	Model for cortico-spinal-muscle circuit with focus on cortical control of muscle contraction	Formation of functional human neural circuits, long-term model, in vivo-like neuronal populations, potential for tracing connectivity using a rabies virus, glutamate uncaging and optogenetic stimulation, potential for studies on evolution, development and disorders of the cortico-spinal-muscle circuit, adaptations possible using patient-derived cells, co-culture with autologous immune cells	Need for refinement and maturation of connections, as well as myelination, need for generation of more caudal spinal cord cell types, need for improved progenitor domain organization, need for assessment of ascending projections, need for optimization of optogenetic approaches with cell-type-specific reporters to better capture connectivity
Neurodevelopment	Neurodevelopmental Studies	Multicellular Integration	Generation of human striatal organoids and cortico-striatal assembloids from human pluripotent stem cells	Nat Biotechnol	2020	https://doi.org/10.1038/s41587-020-00763-w	Assembloids	hiPSCs	Model for human cortico-striatal circuits in health and dysfunction	Formation of abundant dendritic spines and synaptic connections, modularity, presence of calcium activity after optogenetic stimulation of cortical neurons, potential for tracing connectivity using a rabies virus, probing and manipulating neural activity using calcium imaging and optogenetic stimulation, potential for neuropsychiatric disorders studies of the cortico-striatal circuit and studies …	Lack of maturation to striosome
Neurodevelopment	Neurodevelopmental Pathology	Drug Screening	Generation of Regionally Specified Human Brain Organoids Resembling Thalamus Development	STAR Protoc	2020	https://doi.org/10.1016/j.xpro.2019.100001	Thalamic organoids	hESCs & hiPSCs	Model for human thalamus development	Potential for disease studies and discovery of therapeutics	Smaller ventricle-like organizations compared to human cerebral organoids, cell line-dependency of differentiation efficiency
Neurodevelopment	Neurodevelopmental Pathology	Neurotoxicity	Glial cell diversity and methamphetamine-induced neuroinflammation in human cerebral organoids	Molecular Psychiatry	2021	https://doi.org/10.1038/s41380-020-0676-x	Cerebral organoids	hESCs	Model of METH-induced neurotoxicity and neuroinflammation using intrinsic cerebral organoids	Model of diverse glial and neuronal transcriptional responses, astrocyte-specific gliosis, cytokine upregulation (IL-6, IL-8), GFAP and NLRP-1 induction, disruption of cAMP and glutamate signaling, identification of FOS–JUN–PHLDA3–IGFBP3 expression networks, integration of scRNA-seq with protein-level validation	Model of short-term exposure, absence of systemic immune interactions, no modeling of chronic METH exposure, limited resolution of astrocyte subtype-specific responses, lack of behavioral or circuit-level correlates
Neurodevelopment	Neurodevelopmental Pathology	Disease Modeling	GNG5 Controls the Number of Apical and Basal Progenitors and Alters Neuronal Migration During Cortical Development	Frontiers in Molecular Biosciences	2020	https://doi.org/10.3389/fmolb.2020.578137	Cerebral organoids	hiPSCs	Model for Van Maldergem syndrome, cortical neurodevelopment, cobblestone lissencephaly, bRG amplification and neuronal migration defects via GNG5 modulation in mice and cerebral organoids	Recapitulation of phenotypes seen in DCHS1/FAT4 mutant models, identification of GNG5 as regulator of progenitor proliferation and migration, insight into mitochondrial and GPCR-related pathways, potential convergence with secreted exosomal signaling	Unclear molecular pathway linking GNG5, DCHS1 and FAT4, unresolved mechanism of cell non-autonomous effects, incomplete dissection of GNG5-specific versus secondary gene effects
Neurodevelopment	Functional Studies	Gene Studies	The CTNNBIP1-CLSTN1 fusion transcript regulates human neocortical development	Cell Rep	2021	https://doi.org/10.1016/j.celrep.2021.109290	Cerebral organoids	hESCs	Model of oRG-specific fusion transcript function, model of CTCL-mediated β-catenin modulation, model of splicing-derived transcript diversity in cortical progenitor regulation	Identification of cis-splicing–generated CTCL fusion in oRGs, use of human cerebral organoids for functional validation, link to Wnt/β-catenin regulation and progenitor maintenance, support for transient regulatory function of fusion mRNAs	Unresolved subcellular mechanism of CTCL activity, incomplete understanding of CTCL effect on β-catenin–dependent transcription, uncertain prevalence and regulation of fusion generation, unknown evolutionary origin and conservation of CTCL function
Neurodevelopment	Model Optimization	HTS	High-throughput screening of human induced pluripotent stem cell-derived brain organoids	J Neurosci Methods	2020	https://doi.org/10.1016/j.jneumeth.2020.108627	Cerebral organoids	hiPSCs	Model for early cortical development	Capability for HTS, scalability, consistency between experiments, capablity for high-content imaging and assays combining HTS and electrophysiology, capability for investigations on cell-type specific interactions, microcircuit connectivity and organization, potential for phenotypic drug screening	Need for further validation, standardization of techniques and increased automation
Neurodevelopment	Neurodevelopmental Pathology	Drug Screening	Human CNS barrier-forming organoids with cerebrospinal fluid production	Science	2020	https://doi.org/10.1126/science.aaz5626	Choroid plexus organoids	hESCs & hiPSCs	Model of human choroid plexus development and CSF secretion using pluripotent stem cell–derived choroid plexus organoids	Recapitulation of epithelial barrier function, selective compound permeability, secretion of authentic CSF-like fluid, in vitro prediction of human-specific drug neurotoxicity, identification of distinct choroid plexus cell types, temporal CSF proteomic dynamics, discovery of human-specific CSF proteins	Lack biological complexity and in vivo validation
Neurodevelopment	Neurodevelopmental Studies	Region-Specific Organoids	Hypothalamic Contribution to Pituitary Functions Is Recapitulated In Vitro Using 3D-Cultured Human iPS Cells	Cell Rep	2020	https://doi.org/10.1016/j.celrep.2019.12.009	Hypothalamic-pituitary organoids	hiPSCs	Model for hypothalamic-pituitary development	Adrenocorticotropic hormone secretion ability comparable with adult mice, response to environmental stimulation such as low glucose, in vivo-like juxtaposition of anterior pituitary and hypothalamic neurons, potential for investigations on complex relationships between tissues	Wide variation in the induction efficiency
Neurodevelopment	Neurodevelopmental Pathology	Neurotoxicity	Incorporation of stem cell-derived astrocytes into neuronal organoids to allow neuro-glial interactions in toxicological studies	ALTEX	2020	https://doi.org/10.14573/altex.1911111	Neuronal organoids	hiPSCs	Model of neurotoxicity and neurodegeneration using LUHMES-based 3D organoids, with modular inclusion of astrocytes and microglia	Compatibility with live-cell viability (PI/calcein) and neurite-based toxicity assays, scalable, modular system allowing mechanistic dissection of cell-type-specific interactions, responsiveness to Parkinson’s Disease-relevant toxicants (MPP⁺, MG132, rotenone), suitable for mid-throughput screening and quantitative image-based evaluation	Limited structural complexity compared to cortical organoids, absence of regional patterning and lamination, homogeneous LUHMES population, lack of full neuronal subtype diversity, astrocyte and microglia addition increases biological relevance but may reduce assay throughput or introduce variability
Neurodevelopment	Neurodevelopmental Pathology	Infection Studies	Infection of Brain Organoids and 2D Cortical Neurons with SARS-CoV-2 Pseudovirus	Viruses	2020	https://doi.org/10.3390/v12091004	Forebrain organoids	hESCs	Model for human brain development with focus on SARS-CoV-2 pseudovirus infection	Capability for investigations on neural entry of SARS-CoV-2, potential for high-throughput drug screening, potential for patient-specific modeling and prediction	Lack of the BBB
Neurodevelopment	Functional Studies	Gene Studies	Transcriptome profiling of human pluripotent stem cell-derived cerebellar organoids reveals faster commitment under dynamic conditions	Biotechnol Bioeng	2021	https://doi.org/10.1002/bit.27797	Cerebellar organoids	hiPSCs	Model of cerebellar differentiation using dynamic culture, model of ECM-enriched cerebellar tissue, model of scalable bioreactor-based organoid generation	Single-use vertical-wheel bioreactor system, continuous ECM-independent production, faster cerebellar lineage commitment, functional cerebellar neuron output, angiogenic factor enrichment, suitability for large-scale and high-throughput applications	Incomplete recapitulation of full cerebellar cytoarchitecture, limited assessment of long-term functional maturation, unclear vascularization potential despite angiogenic signaling, lack of disease-specific validation
Neurodevelopment	Neurodevelopmental Pathology	Drug Screening	Loss of Oligodendrocytes by Oxidative Phosphorylation Inhibitor Rotenone and its Reversal by Phenylbutyrate (PB) in Human Brain Developmental Organoid Model	Translational Neuroscience Research and Reviews	2020	https://doi.org/10.36959/817/526	Cerebral organoids	hiPSCs	Model for human brain developmental oligodendrogenesis with focus on rotenone exposure and phenylbutyrate-supported regeneration	Capability for modeling mitochondrial oxidative phosphorylation inhibition, potential for studies on disruption by oxidative stress and for development of new corrective therapies	Need for further investigation on restoration of mature oligodendrocytes and myelination
Neurodevelopment	Neurodevelopmental Pathology	Disease Modeling	Modeling alcohol-induced neurotoxicity using human induced pluripotent stem cell-derived three-dimensional cerebral organoids	Translational Psychiatry	2020	https://doi.org/10.1038/s41398-020-01029-4	Cerebral organoids	hiPSCs	Model of fetal alcohol spectrum disorders using human iPSC-derived cerebral organoids	Recapitulation of ethanol-induced neurotoxicity at tissue, cellular, subcellular and transcriptional levels, dose-dependent neuronal apoptosis, identification of neuron-specific vulnerability, mitochondrial dysfunction characterization (OCR reduction, ultrastructure changes), modeling of cytoskeletal and synaptic degeneration, genome-wide transcriptomic dysregulation, network and pathway analysis…	Acute exposure paradigm limits modeling of chronic FASD pathology, absence of functional vasculature and systemic metabolism, partial representation of brain regions and cell–cell interactions, limited long-term maturation, requires further validation of predicted molecular networks and cellular phenotypes in vivo or in postmortem human tissue
Neurodevelopment	Neurodevelopmental Pathology	Disease Modeling	Modeling the function of BAX and BAK in early human brain development using iPSC-derived systems	Cell Death and Disease	2020	https://doi.org/10.1038/s41419-020-03002-x	Cerebral organoids	hiPSCs	Model for neurodevelopmental disorders, mitochondrial dysfunction, apoptosis resistance and cortical malformations using BAX/BAK DKO human iPSCs, hNPCs and brain organoids	Genetic knockout system in human cells, resistance to apoptosis, preservation of ATP levels despite disrupted mitochondrial morphology, recapitulation of neural tube and corticogenesis defects observed in vivo, insight into BAX/BAK roles in mitochondrial dynamics and brain development	Incomplete understanding of BOK compensatory mechanisms, undetermined causal link between apoptosis loss and corticogenesis phenotype, lack of assessment of ROS and mtDNA loss, inability to resolve precise non-apoptotic roles of BAX/BAK without caspase-null controls
Neurodevelopment	Neurodevelopmental Pathology	Neurotoxicity	Multi-walled carbon nanotubes decrease neuronal NO synthase in 3D brain organoids	Sci Total Environ	2020	https://doi.org/10.1016/j.scitotenv.2020.141384	Cerebral organoids	hiPSCs	Model of nanomaterial-induced neurotoxicity using 3D human iPSC-derived brain organoids	Recapitulation of multilayered brain-like architecture, detection of spatially distinct cytotoxicity, quantification of NO-nNOS pathway modulation, compatibility with fluorescence MOST imaging, integration of oxidative stress and signaling protein assays, identification of NF-κB and KLF4 alterations	Non-linear cytotoxic response, absence of detectable IL-6/IL-8, lack of vasculature and immune system components, inability to resolve downstream physiological outcomes, limited extrapolation to systemic effects without in vivo correlation
Neurodevelopment	Neurodevelopmental Pathology	Neuroinflammation	Multicellular 3D Neurovascular Unit Model for Assessing Hypoxia and Neuroinflammation Induced Blood-Brain Barrier Dysfunction	Sci Rep	2020	https://doi.org/10.1038/s41598-020-66487-8	Co-culture	Multiple cell origin	Model of hypoxia-induced BBB dysfunction using hECs, hVPs, hACs, hMGs, hNs	Simulation of cerebral hypoxia and inflammation, evaluation of BBB permeability, measurement of tight junction and transport protein alterations, modeling of oxidative and cytokine-mediated barrier disruption, assessment of neuroprotective agents (SDG, 2-AG), relevance to early-stage neurodegenerative disease mechanisms, cytokine–BBB interaction analysis	Absence of vascular perfusion and immune cell infiltration, limited regional brain identity, inability to capture full cytokine network complexity in vivo, partial recapitulation of ECM remodeling (MMPs), constrained by organoid viability and oxygen/nutrient diffusion limits
Neurodevelopment	Model Optimization	Reproducible Generation	One-Stop Microfluidic Assembly of Human Brain Organoids To Model Prenatal Cannabis Exposure	Anal Chem	2020	https://doi.org/10.1021/acs.analchem.0c00205	Cerebral organoids	hESCs	Model for human brain development with focus on prenatal cannabis exposure	Simplified one-stop fabrication procedure, production of 169 organoids per device, scalability and reproducibility, reduced hypoxic core formation, key features of human brain structure, biology and electrophysiology, minimal size variation and hypoxia, potential for studies on brain and other organ development, developmental disorders, developmental pharmacology and toxicology and drug screening	High variation in ventricular zones/subventricular zones spatial distribution
Neurodevelopment	Functional Studies	Gene Studies	A cis-acting structural variation at the ZNF558 locus controls a gene regulatory network in human brain development	Cell Stem Cell	2022	https://doi.org/10.1016/j.stem.2021.09.008	Cerebral organoids	hiPSCs	Model for investigating ZNF558-mediated developmental timing in neurodevelopment	Simplified 3D system with improved recapitulation of human brain architecture compared to 2D cultures to study ZNF588 transcription factor activity in neurodevelopment, human-specific insights, physiologically relevant and controlled environment	Lack of biological complexity, presence of experimental variation possible
Neurodevelopment	Functional Studies	Gene Studies	Cerebral Organoids Maintain the Expression of Neural Stem Cell-Associated Glycoepitopes and Extracellular Matrix	Cells	2022	https://doi.org/10.3390/cells11050760	Cerebral organoids	hiPSCs	Model for early human CNS development	Expression of glycoepitopes, formation of rosette-like structures, simplified 3D system with improved recapitulation of human brain architecture and ECM expression pattern compared to 2D cultures	Unsuitable for later stage development, presence of incompletely differentiated cells possible, presence of only few and unspecific oligodendroglial cells, reduced complexity with regard to non-neural cell types such as vasculature and microglia
Neurodevelopment	Model Optimization	Reproducible Generation	Robust production of uniform human cerebral organoids from pluripotent stem cells	Life Sci Alliance	2020	https://doi.org/10.26508/lsa.202000707	Cerebral organoids	hESCs	Model of human neocortical development and disease using self-patterned dorsal forebrain organoids with batch-consistent cytoarchitecture and cell type proportions	Model of uniform cortical organoid production, reproducible dorsal forebrain identity, minimized batch variability, consistent emergence of interneurons, astrocytes, oligodendrocyte precursors at 24 weeks, electrophysiological maturation, compatibility with single-cell transcriptomics	Model of limited regional complexity, reduced ventral forebrain specification, potential exclusion of caudal domains, dependence on precise EB formation and Matrigel handling, absence of vascularization or immune components
Neurodevelopment	Model Optimization	Reproducible Generation	Scalable Generation of Mature Cerebellar Organoids from Human Pluripotent Stem Cells and Characterization by Immunostaining	J Vis Exp	2020	https://doi.org/10.3791/61143	Cerebellar organoids	hiPSCs	Model for human brain development	Reproducibility, scalability, cerebellar identity, promotion of maturation into functional cerebellar neurons, efficient diffusion of nutrients, oxygen and growth factors, potential for HTS for molecules that restore cerebellar function and a variety of biomedical applications	Introduction of shear stress by the agitation process possible
Neurodevelopment	Neurodevelopmental Pathology	Disease Modeling	Simplified Brain Organoids for Rapid and Robust Modeling of Brain Disease	Frontiers in Cell and Developmental Biology	2020	https://doi.org/10.3389/fcell.2020.594090	Cerebral organoids	hiPSCs	Model for human brain development in health and disease with focus on Parkinson's Disease	Presence of mature neurons and astroglial cells, rapid and robust generation, more homogeneous properties, easy specification into midbrain-like organoids, potential for large-scale disease studies and drug testing	Lack of neuronal layer formation, no advanced model
Neurodevelopment	Model Optimization	Reproducible Generation	Sliced Human Cortical Organoids for Modeling Distinct Cortical Layer Formation	Cell Stem Cell	2020	https://doi.org/10.1016/j.stem.2020.02.002	Neocortical organoids	hiPSCs	Model for human brain development in health and disease	Reproducibility, consistency, sustained neurogenesis, presence of cortical layers, neurons, synaptic connections and astrocytes, robust synchronization of spontaneous firing, capability for patient-derived organoids, compatibility with scaling up, potential for studies on human-specific, late-stage cortical development and disease-relevant mechanisms, potential for network properties investigatio…	Lack of signaling required for maturation and axonal myelination possible, repeated slicing necessary, which may cause damages to axons and dendrites
Neurodevelopment	Neurodevelopmental Studies	Multicellular Integration	Three-Dimensional Motor Nerve Organoid Generation	Journal of Visualized Experiments	2020	https://doi.org/10.3791/61544	Motor nerve organoids	hiPSCs	Model for human axon fascicles development	Capability for downstream morphological or biochemical analyses, calcium imaging and multi-electrode array recordings, shorter differentiation time, fewer steps and reduced technical risks compared to the 2D protocol, potential for drug testing and screening, potential for studies on development and diseases of axon fascicles, application to other types of neurons possible	Separatation of two different culture media not possible, predetermined restriction on size of the tissue
Neurodevelopment	Vascularization	Vascular Maturation	Vascularized human cortical organoids (vOrganoids) model cortical development in vivo	PLoS Biol	2020	https://doi.org/10.1371/journal.pbio.3000705	Cortical organoids	hESCs & hiPSCs	Model for human brain development and transplantation into mouse cortex	Presence of typical human cortical cell types and a vascular structure for over 200 days, presence of chemical and electrical synapses, circuit formation, robust neurogenesis and blood vessel morphogenesis, increased oxygen supply and nutrient support, construction of functional human-mouse blood vessels in the grafts following transplantation, potential for new cell therapies for CNS disorders a…	No presence of clustered endothelial cells
Neurodevelopment	Model Optimization	Long-Term Culture	A low-cost 3D printed microfluidic bioreactor and imaging chamber for live-organoid imaging	Biomicrofluidics	2021	https://doi.org/10.1063/5.0041027	Cerebral organoids	hiPSCs	Model for human brain development	Capability for long-term in situ tracking and imaging, low-cost, cheap and easily adjustable 3D printing, enclosed sterile system, nutrient and drug delivery support, high temporal and spatial resolution, potential for studies on development, diseases, or interactions between human host organoids and pathogens	Growth only up to the dimension of the wells, need for scaling up, lack of electrophysiology
Neurodevelopment	Neurodevelopmental Studies	Region-Specific Organoids	A robust protocol for the generation of human midbrain organoids	STAR Protoc	2021	https://doi.org/10.1016/j.xpro.2021.100524	Midbrain organoids	hiPSCs	Model for human midbrain development	Robust generation, reproducibility, presence of functional neurons, including dopaminergic neurons, glial cells and mature oligodendrocytes, boosted cellular interaction and maturation, up to 1 year culturing, potential for aging studies or prolonged drug testing, potential for functional analyses and disease studies including Parkinson's Disease	Lack of complete cellular profile of the human brain, specifically microglia, presence of necrotic core, lack of functional vasculature
Neurodevelopment	Model Optimization	Reproducible Generation	A simple method to improve the quality and yield of human pluripotent stem cell-derived cerebral organoids	Heliyon	2021	https://doi.org/10.1016/j.heliyon.2021.e07350	Cerebral organoids	hESCs	Model for human brain development	Simple method, less variability in size, no histological differences between uncut and cut organoids, prevention of necrotic core, improvement of quality and number of organoids	Size reduction
Neurodevelopment	Neurodevelopmental Pathology	Drug Screening	Analysis of signal components < 500 Hz in brain organoids coupled to microelectrode arrays: A reliable test-bed for preclinical seizure liability assessment of drugs and screening of antiepileptic drugs	Biochemistry and Biophysics Reports	2021	https://doi.org/10.1016/j.bbrep.2021.101148	Cerebral organoids	hiPSCs	Model for human brain development with focus on analysis of signal components	Capability for preclinical seizure liability assessment of drugs and screening of anti-epileptic drugs	Need for examination of disease-specific frequency characteristics, variability between organoids
Neurodevelopment	Model Optimization	Reproducible Generation	Brain organoid formation on decellularized porcine brain ECM hydrogels	PLoS One	2021	https://doi.org/10.1371/journal.pone.0245685	Cerebral organoids	hESCs	Model for human brain development	Reduced variability due to decellularized brain hydrogel, low cost, more native protein environment	Need for further optimization for improved organoid growth, high abundance of collagens
Neurodevelopment	Neurodevelopmental Pathology	Disease Modeling	Cep55 regulation of PI3K/Akt signaling is required for neocortical development and ciliogenesis	PLoS Genetics	2021	https://doi.org/10.1371/journal.pgen.1009334	Cerebral organoids	hESCs	Model for Cep55-related microcephaly, NPC apoptosis, PI3K/Akt signaling and ciliogenesis. Relevant for studying cortical development, ciliopathy-like syndromes and neurodevelopmental signaling	Combines mouse and human organoids, replicates Cep55 phenotypes, validates Akt–GSK3β–β-catenin–Myc axis, enables rescue experiments, mirrors human pathology	Strain-specific murine variability, lack of inducible systems, limited analysis of cilia resorption, context-dependent Akt effects not fully resolved
Neurodevelopment	Functional Studies	Gene Studies	Enhanced cortical neural stem cell identity through short SMAD and WNT inhibition in human cerebral organoids facilitates emergence of outer radial glial cells	Nat Cell Biol	2022	https://doi.org/10.1038/s41556-022-00929-5	Cerebral organoids	hESCs & hiPSCs	Model of cortical fate specification in cerebral organoids, model of oRG emergence and cortical unit formation, model of derivation method–dependent disease phenotypes in neurodevelopmental disorders	Systematic comparison of organoid derivation methods, integration of bulk and single-cell transcriptomics, use of NSC reporters and immunostaining, identification of Dual SMAD-i and Wnt-i as key for cortical NSC homogeneity, improved reproducibility across PSC lines	Focus on early cortical identity may bias against non-cortical phenotypes, limited in vivo validation of microcephaly-related apoptotic patterns, reduced assessment of long-term neuronal maturation and functional output, unclear generalizability to other brain regions or disease contexts
Neurodevelopment	Functional Studies	Gene Studies	Expression of the transcription factor PU.1 induces the generation of microglia-like cells in human cortical organoids	Nat Commun	2022	https://doi.org/10.1038/s41467-022-28043-y	Co-culture	hESCs	Model for investigating microglia-associated diseases via gene editing in microglia with focus on amyloid-β-induced inflammation and the role of Alzheimer's Disease-associated genes in microglia	Generation of a tunable number of functional microglia, no need for cytokines and growth factors, presence of a microglia cell cluster with an intact complement and chemokine system following engraftment in the mouse brain, potential for fundamental and translational studies in neurodevelopmental and neurodegenerative disorders	Variation of the distribution of microglia within each organoid, inefficient conversion or environmental influence shaping the final cell identity, lack of endogenous vessel system, premature activation of microglia and developmental maturation different from fetal microglia possible, access requirement of primary prenatal human tissue, influence of different developmental stages of neurons from …
Neurodevelopment	Model Optimization	Reproducible Generation	Controllable fusion of human brain organoids using acoustofluidics	Lab Chip	2021	https://doi.org/10.1039/d0lc01141j	Assembloids	hESCs	Model of midbrain–forebrain connectivity via acoustofluidic fusion of hFO–hMO assembloids	Model of axonal projection control, rotation-guided assembloid orientation, contact-free and label-free assembly, high precision, broad compatibility, enabling mesocortical pathway modeling, applicable to diverse organoid types	Model of simplified connectivity, lack of vascular or immune components, absence of long-term functional integration analysis, unclear impact on cellular stress or polarity post-manipulation
Neurodevelopment	Functional Studies	Gene Studies	Human-specific ARHGAP11B ensures human-like basal progenitor levels in hominid cerebral organoids	EMBO Rep	2022	https://doi.org/10.15252/embr.202254728	Cerebral organoids	hiPSCs & chimpanzee iPSCs	Model of human-specific gene studies in neocortical expansion using human and chimpanzee cerebral organoids	Use of evolutionarily relevant systems, functional interrogation of ARHGAP11B necessity and sufficiency, CRISPR-based knockout and rescue experiments, longitudinal assessment post-electroporation, access to multiple developmental stages, recapitulation of human fetal neocortical features, mechanistic insight into bRG amplification and neocortical growth	Electroporation-dependent mosaicism, potential differences in transgene dosage across progenitor subtypes, indirect inference of long-term developmental consequences, limited assessment of cortical folding phenotypes, incomplete resolution of downstream pathways controlled by ARHGAP11B
Neurodevelopment	Neurodevelopmental Pathology	Neuroinflammation	Developing human pluripotent stem cell-based cerebral organoids with a controllable microglia ratio for modeling brain development and pathology	Stem Cell Reports	2021	https://doi.org/10.1016/j.stemcr.2021.06.011	Cerebral organoids	hESCs & hiPSCs	Model for investigating human microglial function in health and disease with focus on Zika virus infection	Presence of a controllable microglia ratio with phagocytic activity and synaptic pruning function, human-specific insights into microglia, potential for drug screening	Lack of in vivo-like integration of microglia into brain organoids, need for incorporation of adaptive immune cells
Neurodevelopment	Neurodevelopmental Studies	Region-Specific Organoids	Effects of early geometric confinement on the transcriptomic profile of human cerebral organoids	BMC Biotechnol	2021	https://doi.org/10.1186/s12896-021-00718-2	Cerebral organoids	hESCs	Model for investigating the effects of early geometric confinements on transcriptomic changes during organoid differentiation and the mechanobiological regulation of neurodevelopment	Simplified 3D system with improved recapitulation of human brain architecture compared to 2D cultures to study spatial factors in brain region specification during organoid development, physiologically relevant and controlled environment, potential for mechanistic studies and engineering refinement of organoids	Lack of biological complexity, need for uniformity across all parameters
Neurodevelopment	Functional Studies	Gene Studies	Secondary loss of miR-3607 reduced cortical progenitor amplification during rodent evolution	Science Advances	2022	https://doi.org/10.1126/sciadv.abj4010	Cerebral organoids	hiPSCs	Model of MIR3607-regulated aRGC amplification and cortical expansion using human cerebral organoids, mouse and ferret embryonic cortex	Recapitulation of species-specific developmental differences, dissection of conserved and divergent regulatory elements, direct manipulation of MIR3607 and APC expression, identification of mechanistic link to Wnt/β-catenin pathway, rescue validation via APC overexpression, demonstration of a conserved miRNA-mediated epigenetic mechanism influencing neuroepithelial architecture, relevance to evol…	Limited resolution of rosette formation relative to natural cortical folding, overexpression artifacts in mouse cortex, unclear extent of MIR3607 regulation across all mammalian taxa, potential redundancy from other miRNAs targeting APC in non-gyrencephalic species, dependence on indirect measures of cortical expansion in in vitro systems
Neurodevelopment	Neurodevelopmental Pathology	Neurotoxicity	Exposure to cadmium induces neuroinflammation and impairs ciliogenesis in hESC-derived 3D cerebral organoids	The Science of The Total Environment	2021	https://doi.org/10.1016/j.scitotenv.2021.149043	Cerebral organoids	hESCs	Model of cadmium-induced developmental neurotoxicity using hESC-derived cerebral organoids	Model of dose-dependent neuronal apoptosis, neuron-specific vulnerability, GFAP upregulation, IL-6 release, Jak-STAT pathway activation, MT-mediated metal buffering, altered mineral absorption pathways, disrupted calcium homeostasis, repression of cilium-related gene expression, cilium shortening, relevance to early human brain development	Model of acute toxicity, absence of vasculature and microglia, limited cell-type resolution, lack of long-term low-dose exposure, absence of spatial cytoarchitecture, need for co-culture systems or organ-on-chip integration for inflammatory studies beyond IL-6
Neurodevelopment	Functional Studies	Gene Studies	The HUSH complex controls brain architecture and protocadherin fidelity	Science Advances	2022	https://doi.org/10.1126/sciadv.abo7247	Cerebral organoids	hESCs	Model for epigenetic regulation of neuronal identity, synaptic specificity and brain morphogenesis, investigating mechanisms of neurological disorders	Identification of MPP8 and MORC2A as key neuronal repressors of clustered protocadherins, demonstration of their role in regulating brain size, morphology, synaptic connectivity and neuronal diversity, relevance to human pathology through overlap with MORC2-linked neurodevelopmental disorders, use of complementary mouse models and human organoids to dissect conserved and species-specific functions	Low signal-to-noise in ChIP experiments restricts mechanistic resolution, neuron sorting challenges affect molecular profiling, phenotypic discrepancies between mouse models and human disease variants complicate translational interpretation
Neurodevelopment	Model Optimization	Long-Term Culture	Generation and long-term culture of advanced cerebral organoids for studying later stages of neural development	Nat Protoc	2021	https://doi.org/10.1038/s41596-020-00433-w	Cerebral organoids	hESCs & hiPSCs	Model for later stages of neural development	Reliable generation, maintenance of longterm viability for later stages of neural development including axon outgrowth and neuronal maturation and capability for imaging thereof, solution to the necrotic core problem, comparability of organoids, potential for studies on brain morphogenesis, neuronal migration, axon guidance and long-range connectivity	Dissimilar global macro-scale arrangement to the brain in vivo, presence of several telencephalic vesicles within a single organoid, persistence of subtle batch effect, e.g., differences in relative abundance of subregions
Neurodevelopment	Functional Studies	Gene Studies	A Circular RNA Expressed from the FAT3 Locus Regulates Neural Development	Molecular Neurobiology	2023	https://doi.org/10.1007/s12035-023-03253-7	Cerebral organoids	hESCs	Model for investigating circRNA function in human cortical development, platform for studying transcriptomic changes during neurogenesis and gliogenesis, tool for assessing the role of circFAT3 in axon guidance and cell migration, ex vivo system for dissecting circRNA–miRNA interactions in neural differentiation	Recapitulation of human-specific neural differentiation dynamics, compatibility with single-cell transcriptomic analysis to resolve cell-type-specific effects, ability to capture dynamic expression of circular and linear RNAs, suitability for combined human–murine comparative studies, identification of novel regulatory elements such as circFAT3 in neuronal maturation and cell fate transitions	Absence of in vivo physiological complexity limits interpretation of cell positioning and migration defects, unresolved mechanistic role of circFAT3–miRNA interaction, indirect inference of function without validated target engagement, reliance on murine electroporation data for functional validation, potential variability between organoid batches
Neurodevelopment	Functional Studies	Gene Studies	Embryonic Stem Cell-Derived Neurons as a Model System for Epigenome Maturation during Development	Genes	2023	https://doi.org/10.3390/genes14050957	Cerebral organoids	mESCs & hiPSCs	Model for dynamic regulation of DNA methylation during neuron maturation, model for methylation context-specific epigenomic profiling, model for MeCP2–lamina interaction studies, platform for investigating transcription–chromatin coupling in neuronal differentiation	Recapitulation of in vivo-like mCH acquisition timeline in mESC-derived neurons, correlation of mCH with Dnmt3a expression, nuclear lamina association of mCA, base-resolution methylome availability, epigenetic tractability for studying transcription, splicing and chromatin organization, relevance to MeCP2-mediated nuclear architecture	Lack of full methylation pattern fidelity compared to in vivo neurons, absence of robust mCH in human iPSC-derived neurons, inability to model extended human neurodevelopmental timing, CG hypermethylation confounding pathway analysis, incomplete demethylation of developmental enhancers, limited maturity of in vitro-derived neurons
Neurodevelopment	Neurodevelopmental Pathology	Disease Modeling	Generation of hypothalamic arcuate organoids from human induced pluripotent stem cells	Cell Stem Cell	2021	https://doi.org/10.1016/j.stem.2021.04.006	Hypothalamic organoids	hiPSCs	Model for human hypothalamic arcuate nucleus development in health and disease with focus on Prader-Willi syndrome	Human-specific insights into molecular and cellular processes, conservation of dysregulated transcriptomic signatures between arcuate organoids and PWS human hypothalamus, scalable, efficient and robust protocol, potential for development of diagnostic biomarkers and testing new therapeutics	Limited number of iPSC donor cells, inadequate representation of differences in PWS disease pathophysiology between immature and mature neural cells, lack of immune cells, need for examinations of functional interactions and correlations between ex vivo phenotypes and clinical symptoms
Neurodevelopment	Neurodevelopmental Studies	Neurogenesis	Generation of Neurosphere-Derived Organoid-Like-Aggregates (NEDAS) from Neural Stem Cells	Current Protocols	2021	https://doi.org/10.1002/cpz1.15	Neural organoids	hNSCs	Model for human brain development and neural differentiation	Generation of more cell type diversity compared to the conventional neurospheres method, presence of migratory radial glial progenitors, GABA+ and excitatory VGLUT1+ neurons, generation of migratory corridors, potential for studies on migration of human neural progenitors to injury, potential for neuroprotective compounds screening and assessment of human NSCs biosafety	Lack of markers for typical cortical layers and the outer radial glia, lack of biological complexity
Neurodevelopment	Functional Studies	Gene Studies	Inferring and perturbing cell fate regulomes in human brain organoids	Nature	2023	https://doi.org/10.1038/s41586-022-05279-8	Cerebral organoids	hESCs & hiPSCs	Model for transcriptional regulation of human telencephalic regionalization using multiregion brain organoids and GLI3 perturbation	Integration of transcriptome, chromatin accessibility and perturbation data, conservation of GLI3-driven dorsoventral patterning, GRN inference via Pando framework, identification of cortical and subcortical fate regulators (HES, NKX2-1), demonstration of organoid utility as predictive human model	Variability in regional identity with unguided protocols, absence of complete TF motif and chromatin state data, lack of functional GRN validation, restricted scope from single-gene (GLI3) perturbation
Neurodevelopment	Model Optimization	Reproducible Generation	High-resolution transcriptional landscape of xeno-free human induced pluripotent stem cell-derived cerebellar organoids	Sci Rep	2021	https://doi.org/10.1038/s41598-021-91846-4	Cerebellar organoids	hiPSCs	Model for cerebellar development in health and disease	Robust and reproducible method, without the need for mouse co-culture, generation of human cell types, potential for pathogenesis studies of cerebellar disorders, drug screening and personalised medicine	Lack of maturation, limited number of identified Purkinje neurons
Neurodevelopment	Model Optimization	Reproducible Generation	High-throughput generation of midbrain dopaminergic neuron organoids from reporter human pluripotent stem cells	STAR Protoc	2021	https://doi.org/10.1016/j.xpro.2021.100463	Midbrain organoids	hESCs & hiPSCs	Model for human midbrain development	High-throughput generation, uniformity of organoids, capability for sorting of dopaminergic neurons and long-term culture, no presence of hypoxic or necrotic core, electrophysiology, increased complexity of the organoids, potential for engraftment studies for disease modeling	Slight variation in differentiation efficiency between different hPSC lines, costly maintenance of cultures, sensitivity to CHIR99021 concentration
Neurodevelopment	Vascularization	Vascular Pharmacology	Human Blood Vessel Organoids Penetrate Human Cerebral Organoids and Form a Vessel-Like System	Cells	2021	https://doi.org/10.3390/cells10082036	Assembloids	hiPSCs	Model for neurovascular mechanisms and hypothetical application in neurovascular disease	Formation of neural-specific blood-vessel networks, maintenance of vessel-like structures for over 50 days, presence of BBB markers, human specific insights, improved recapitulation of primary tissues compared to ordinary organoids	Need for further investigation of cell-cell communication and its outcome
Neurodevelopment	Neurodevelopmental Studies	Sensory Systems	Human brain organoids assemble functionally integrated bilateral optic vesicles	Cell Stem Cell	2021	https://doi.org/10.1016/j.stem.2021.07.010	Vision-associated organoids	hiPSCs	Interorgan model for forebrain-associated bilateral optic vesicles formation, cellular diversity and functionality	Presence of primitive corneal epithelial and lens-like cells, retinal pigment epithelia, retinal progenitor cells, axon-like projections and electrically active neuronal networks, myelinated cortical neurons and microglia, photosensitive activity, potential for interorgan interaction studies within a single organoid, potential for generation of personalized organoids and RPE sheets for transplant…	Need for further refinement of the method, limited viability of the organoids beyond day 60, lack of maturation of retinal cell types, consistency of OBV-organoids to generate bilateral optic vesicles across several iPSCs donors
Neurodevelopment	Neurodevelopmental Pathology	Neural Injury	Human cerebral organoids establish subcortical projections in the mouse brain after transplantation	Mol Psychiatry	2021	https://doi.org/10.1038/s41380-020-00910-4	Cerebral organoids	hESCs & hiPSCs	Transplantation into the mouse cortex	Establishment of subcortical projections, generation of human glutamatergic neurons that acquired electrophysiological maturity, functional integration into neural circuits by formation of bidirectional synaptic connections with the mouse host neurons, increased safety for therapeutic applications, potential for grafted organoid-based therapy in vivo	Other effects of transplantation on brain function possible such as myelination
Neurodevelopment	Neurodevelopmental Niche	Myelination	Human IPSC-Derived Model to Study Myelin Disruption	Int J Mol Sci	2021	https://doi.org/10.3390/ijms22179473	Cerebral organoids	hiPSCs	Model for human brain development with focus on myelination/ demyelination processes and studying myelination disruption	Human-specific insights, presence of myelinated axons, high reproducibility, capability for quantification of myelin disruption	Use of a single hiPSC line, need for further validation, need for increase in throughput
Neurodevelopment	Neurodevelopmental Niche	Immune Niche	Human microglia states are conserved across experimental models and regulate neural stem cell responses in chimeric organoids	Cell Stem Cell	2021	https://doi.org/10.1016/j.stem.2021.08.015	Co-culture	hiPSCs	Neuroimmune brain organoid model using primary human microglia transplanted into iPSC-derived 3D cerebral organoids for studying microglia-neural interactions and neurodevelopmental processes	Enhanced transcriptional fidelity of microglia resembling in vivo states, cell-type-specific modulation of neural gene expression (e.g., interferon-related genes in radial glia), insight into microglia’s role in early neural circuit development (network synchronization, synaptic pruning), evidence of phagocytic and paracrine mechanisms	Region-specific microglial heterogeneity not addressed (only cortical microglia/organoids used), variability in transplantation efficiency, absence of mature brain circuitry due to early developmental timepoint, short-term analysis limits assessment of sustained microglial effects and lack of regional brain niche representation
Neurodevelopment	Functional Studies	Gene Studies	Integrated transcriptome and proteome analysis reveals posttranscriptional regulation of ribosomal genes in human brain organoids	Elife	2023	https://doi.org/10.7554/eLife.85135	Telencephalic organoids	hESCs & hiPSCs	Model for posttranscriptional regulation of 5’TOP mRNAs and translational control during human corticogenesis using integrated RNA–protein multiomics in brain organoids	Identification of 5’TOP-mediated ribosome regulation in radial glia, detection of mTOR-dependent translational control, observation of SG-like granules, mapping of RNA–protein expression modules, enrichment of RBP motifs in cell type-specific genes, provision of public multiomic dataset and browser	Exclusion of splicing, protein turnover and chromatin regulation, reliance on dissociated organoid tissue, limited validation in primary fetal brain, focus restricted to early progenitors and 5’TOP transcripts
Neurodevelopment	Model Optimization	Reproducible Generation	Intelligent acoustofluidics enabled mini-bioreactors for human brain organoids	Lab Chip	2021	https://doi.org/10.1039/d1lc00145k	Cerebral organoids	hESCs	Model of intelligent acoustofluidic mini-bioreactors for human cerebral organoid culture	Model of rotation-controlled cerebral organoid development, intelligent feedback integration, stable rotational speed, robust to mass/volume/device variation, uniform VZ/SVZ morphology, enhanced neural differentiation, minimal manual intervention, automation-compatible	Model of fixed rotational paradigm, lack of assessment for long-term viability or cytoarchitecture, limited validation across organoid types, untested integration with multi-organ or vascularized systems
Neurodevelopment	Neurodevelopmental Pathology	Neural Injury	Interleukin-6 is an activator of pituitary stem cells upon local damage, a competence quenched in the aging gland	Proc Natl Acad Sci U S A	2021	https://doi.org/10.1073/pnas.2100052118	Pituitary organoids	mAPCs	Model to study stem cell activation, injury response and aging-associated decline in regenerative capacity of the adult pituitary gland	Use of single-cell transcriptomics to define cellular sources and injury-induced expression patterns, demonstration of reversible stem cell quiescence via ex vivo organoid culture, proposal of inflammaging as extrinsic repressor of regenerative response, expansion of pituitary organoid utility through IL-6 supplementation	Incomplete restoration of regeneration in aged gland via IL-6 alone, lack of definitive in vivo, absence of temporospatial knockout studies, potential confounding by systemic inflammatory factors, requirement for further mechanistic insight into upstream IL-6 regulation and downstream effectors
Neurodevelopment	Vascularization	Vascular Pharmacology	Investigating receptor-mediated antibody transcytosis using blood-brain barrier organoid arrays	Fluids Barriers CNS	2021	https://doi.org/10.1186/s12987-021-00276-x	Neurovascular organoids	Multiple cell origin	Model for human blood–brain barrier (BBB) transcytosis using hACs, hVPs, hCMECs, model for biologics transport screening, platform for mechanistic dissection of BBB trafficking pathways, tool for functional genomics screening using CRISPR, assay system for evaluating receptor-mediated delivery across the BBB	High-throughput format enabling >30-fold increase in organoid yield, enhanced reproducibility, automated imaging and analysis workflow, detection of native antibody transport, compatibility with CRISPR-based genetic perturbation, ability to assess molecular regulators of transcytosis, improved translatability relative to 2D cultures or transwells	Lack of absolute quantification of permeability coefficients, limited ability to fully recapitulate in vivo low permeability to small molecules, dependence on immunofluorescence for endpoint detection, potential surface-bound signal confounds, inability to distinguish surface retention vs true transcytosis without advanced sorting or biochemical assays
Neurodevelopment	Functional Studies	Gene Studies	Joint epigenome profiling reveals cell-type-specific gene regulatory programmes in human cortical organoids	Nature Cell Biology	2023	https://doi.org/10.1038/s41556-023-01296-5	Cortical organoids	mESCs & hiPSCs	Model for multimodal profiling of 3D genome architecture, chromatin accessibility, DNA methylation and gene expression using 3DRAM-seq in human cortical organoids	Simultaneous single-molecule resolution of multiple epigenomic layers, detection of dynamic, independent accessibility at CTCF anchors and enhancer–promoter pairs, identification of TFs (NEUROG2, LHX2) and TEs (MER130, UCON31) linked to chromatin reorganization, integration with MPRA for enhancer validation, low input requirement and cost-effective profiling	Limited evidence for co-accessibility synergy, absence of transcriptional output from accessible TE loci, reduced resolution for long-range contacts compared to higher-depth methods, comparison affected by anchor size and method differences, application to rare subtypes requires further optimization
Neurodevelopment	Model Optimization	Long-Term Culture	Long Term Maturation of Human Cortical Organoids Matches Key Early Postnatal Transitions	Nature neuroscience	2021	https://doi.org/10.1038/s41593-021-00802-y	Cortical organoids	hiPSCs	Model for human brain development	Attainment of early postnatal maturation between 250 and 300 days ex vivo, presence of several known developmental milestones	Limited availability of samples during long-term culture, variability of differentiation, lack of vasculature, microglia, neuronal activity and further aging, need for enhancement of maturation speed
Neurodevelopment	Model Optimization	HTS	Mass Generation, Neuron Labeling and 3D Imaging of Minibrains	Frontiers in Bioengineering and Biotechnology	2021	https://doi.org/10.3389/fbioe.2020.582650	Cerebral organoids	hNSCs	Model of minibrain-based high-throughput neuronal screening platform	Model of long-term stable neural tissue, patient-specific iPSC origin, cost-efficiency, high reproducibility, compatibility with MEA biochips, multiplexed 3D imaging, scalable for drug/toxicology screening, reconstructible neuron morphology, adaptable to light-sheet and confocal microscopy	Model of limited anatomical regionalization, absence of patterned core zones (e.g., VZ/SVZ), incomplete in vivo-like signaling gradients, sparse glial or vascular components, possible limitations in modeling later-stage cortical architecture
Neurodevelopment	Neurodevelopmental Pathology	Neurotoxicity	Maternal sevoflurane exposure induces temporary defects in interkinetic nuclear migration of radial glial progenitors in the fetal cerebral cortex through the Notch signalling pathway	Cell Proliferation	2021	https://doi.org/10.1111/cpr.13042	Cerebral organoids	hESCs	Model of transient neural progenitor dynamics during prenatal general anesthetic exposure	Model of interkinetic nuclear migration (INM) defects, cross-species validation (mouse + hESC-derived organoids), identification of Notch signaling involvement, functional rescue by Notch activation, temporary impact without long-term cognitive impairment, relevant for evaluating clinical safety of maternal anesthesia	Model of transient phenotypes with unclear downstream structural impacts, Notch-rescue mechanistic depth requires further delineation, human behavioral correlates not fully extrapolatable from organoid/rodent models, no long-term molecular tracking of subtle progenitor lineage alterations or circuit-level integration
Neurodevelopment	Model Optimization	Reproducible Generation	Microfluidic device with brain extracellular matrix promotes structural and functional maturation of human brain organoids	Nat Commun	2021	https://doi.org/10.1038/s41467-021-24775-5	Cerebral organoids	hiPSCs	Microfluidic culture platform using human brain ECM for accelerated, reproducible and spontaneous whole-brain-like organoid development	Recapitulation of broad neurodevelopmental hallmarks (e.g. apicobasal polarity, corticogenesis, preplate splitting), early emergence of mature neurons and glia (NeuN, VGLUT1, GABA, GFAP), presence of microglia and synapses (IBA1, PSD95), electrophysiological activity (multi-APs, PSCs), improved viability and reduced necrosis due to controlled flow, enhanced reproducibility (low inter-organoid var…	Limited demonstration of regional patterning or functional inter-regional connectivity, absence of adaptive matrix remodeling over culture time (static BEM), no active vascular perfusion or immune recruitment modeling, complexity of ECM sourcing and standardization, long-term functional maturation and in vivo relevance require further validation
Neurodevelopment	Neurodevelopmental Niche	Immune Niche	Microglia-like Cells Promote Neuronal Functions in Cerebral Organoids	Cells	2021	https://doi.org/10.3390/cells11010124	Co-culture	hiPSCs	Model for human brain development with focus on microglia-neuron interactions	Promotion of neuronal and network maturation, recapitulatation of some aspects of microglia-neuron co-development in vivo	Need for reduced necrosis, lack of biological complexity
Neurodevelopment	Neurodevelopmental Pathology	Neural Injury	Modeling Traumatic Brain Injury in Human Cerebral Organoids	Cells	2021	https://doi.org/10.3390/cells10102683	Cerebral organoids	hiPSCs	Model for traumatic brain injury	Simplified 3D system with improved recapitulation of primary pathological changes of traumatic brain injury compared to 2D cultures including metabolic alterations, neuronal damage, neuronal loss and astrogliosis, human-specific insights, physiologically relevant and controlled environment, potential for genetic analysis and drug screening	Lack of microglia and vasculature, lack of biological complexity, need for further studies of metabolic changes produced by traumatic brain injury at later time points
Neurodevelopment	Model Optimization	Reproducible Generation	Murine cerebral organoids develop network of functional neurons and hippocampal brain region identity	iScience	2021	https://doi.org/10.1016/j.isci.2021.103438	Cerebral organoids	mNSCs	Model for brain development	Presence of network of functional neurons and hippocampal brain region identity, high standardization, reproducibility and speed (5 weeks), accessibility of the stem cell source, potential for high-throughput drug screening and disease modeling	Lack of ventral forebrain cell types and a defined brain region specific organization, lack of microglia and oligodendrocytes
Neurodevelopment	Neurodevelopmental Pathology	Neurotoxicity	Neurodevelopmental signatures of narcotic and neuropsychiatric risk factors in 3D human-derived forebrain organoids	Mol Psychiatry	2021	https://doi.org/10.1038/s41380-021-01189-9	Forebrain organoids	hiPSCs	Model for dorsal forebrain development with focus on narcotic and neuropsychiatric risk factors exposure	Simplified 3D system with improved recapitulation of human brain architecture compared to 2D cultures to study effects of narcotic and neuropsychiatric risk factors on human brain development, human-specific insights, physiologically relevant and controlled environment	Lack of biological complexity, need for dosage and timing considerations
Neurodevelopment	Neurodevelopmental Pathology	Disease Modeling	Neuronal deletion of Wwox, associated with WOREE syndrome, causes epilepsy and myelin defects	Brain	2021	https://doi.org/10.1093/brain/awab174	Cerebral organoids	hESCs	Disease modeling of WOREE syndrome and other hypomyelinating epileptic encephalopathies using brain organoids and conditional Wwox mutant mice	Recapitulation of patient-relevant phenotypes (epileptiform activity, hypomyelination) in both in vivo and organoid systems, identification of neuron-specific WWOX as key regulator of non-cell autonomous OPC differentiation, validation of platform for mechanistic investigation and drug testing	Unresolved mechanistic link between neuronal WWOX and oligodendrocyte maturation, limited dissection of signaling pathways (e.g. Wnt, TGFβ, DNA damage), incomplete understanding of temporal role in early versus late neurodevelopment, potential compensation or redundancy not excluded
Neurodevelopment	Neurodevelopmental Niche	Cell Migration	Neurotransmitter signaling regulates distinct phases of multimodal human interneuron migration	EMBO J	2021	https://doi.org/10.15252/embj.2021108714	Assembloids	hESCs	Model for human brain development with focus on interneuron migration and associated guidance of neurotransmitter signaling pathways	Capability for quantitative analysis of human interneuron migration and its functional modulation by neurotransmitter signaling, capability for interaction studies between migrating interneurons and their cellular environment	Confounded maturity status of organoids possible due to neurotransmitter modulation, need for further interaction studies regarding cellular environment
Neurodevelopment	Model Optimization	Reproducible Generation	Next generation human brain models: engineered flat brain organoids featuring gyrification	Biofabrication	2021	https://doi.org/10.1088/1758-5090/abc95e	Flat brain organoids	hESCs	Model for human brain development	Advantageous diffusion conditions, better supply with oxygen and nutrients, prevention of necrotic core, highly simplified, stable and reliable protocol with customizable organoid size, tissue density and thickness, presence of intrinsically caused gyrification of neuronal tissue, potential for drug screening and spatial patterning experiments	Lack of biological complexity, need for extended characterization of the tissue
Neurodevelopment	Neurodevelopmental Niche	Immune Niche	Novel Scalable and Simplified System to Generate Microglia-Containing Cerebral Organoids From Human Induced Pluripotent Stem Cells	Frontiers in Cellular Neuroscience	2021	https://doi.org/10.3389/fncel.2021.682272	Cerebral organoids	hiPSCs	Model for human brain development with focus on microglia-neuron interactions	Presence of microglia, scalable and simplified system, affordable and accessible generation, potential for neurotropic viral infection studies	Presence of a small number of microglia cells, lack of endothelial cells and vasculature
Neurodevelopment	Functional Studies	Gene Studies	LINE-1 retrotransposons drive human neuronal transcriptome complexity and functional diversification	Science Advances	2023	https://doi.org/10.1126/sciadv.adh9543	Cerebral organoids	hiPSCs	Model for locus-specific L1 expression and function in human brain development and aging using multiomic analysis and cerebral organoids	Identification of full-length, sense-strand, promoter-driven L1 expression in neurons, enrichment of primate-specific, young L1 elements, integration of RNA-seq, long-read sequencing and H3K4me3 profiling, discovery of regulatory roles of L1s (e.g., alternative promoters, UTR modulation), functional validation of LINC01876 in brain organoids, link to neurodevelopment, evolution and neuropsychiatr…	Inability to detect polymorphic L1s absent from reference genome, unclear mechanisms of L1 silencing escape, adult brain data limited to aged individuals, potential age-related confounding in TE activation, absence of in vivo functional validation, limited understanding of L1 peptide or fusion protein roles
Neurodevelopment	Functional Studies	Gene Studies	Sites of transcription initiation drive mRNA isoform selection	Cell	2023	https://doi.org/10.1016/j.cell.2023.04.012	Cerebral organoids	hiPSCs	Model to study 5′-3′ mRNA coupling, alternative transcription start site usage and its regulatory impact on alternative polyadenylation (APA) in neuronal transcriptomes	Full-length isoform resolution using nanopore sequencing, identification of dominant promoter-driven APA, integration of epigenetic features (H3K18Ac, H2A.Z, CBP), relevance to developmental gene regulation and disease-associated 3′ UTR variants	Loss of low-abundance isoforms due to bulk analysis, overrepresentation of long transcripts, limited single-cell resolution, incomplete TF-binding annotation for cerebral context
Neurodevelopment	Neurodevelopmental Studies	Comparative Neurodevelopment	Primate cell fusion disentangles gene regulatory divergence in neurodevelopment	Nature	2021	https://doi.org/10.1038/s41586-021-03343-3	Cortical organoids	hiPSCs & chimpanzee iPSCs	Hybrid iPS cell system (hyCS) for classification of cis-, trans-, non-genetic effects in gene regulation, identification of species-specific transcription, study of astrocyte-specific divergence, modeling of late gestation cortical development, analysis of human-specific cellular phenotypes, human evolution studies, complement to disease modeling	Shared cellular context, controls for trans-acting and non-genetic variation, stable tetraploid lines, maintains species-specific transcription, allele-specific expression (ASE) resolution, access to inaccessible developmental stages, reduced experimental variability	Tetraploidy not physiological, fusion-induced artifacts possible, masking of weak trans effects, requires extensive validation, limited direct clinical applicability
Neurodevelopment	Model Optimization	Reproducible Generation	Production of Phenotypically Uniform Human Cerebral Organoids from Pluripotent Stem Cells	BIO-PROTOCOL	2021	https://doi.org/10.21769/bioprotoc.3985	Cerebral organoids	hESCs	Model for human brain development, investigation of neurodevelopmental disorders, study of long-term neuronal maturation, analysis of electrophysiological properties	High-efficiency protocol, reproducible CO generation, uniform size and morphology, consistent cellular composition, long-term culture capability, electrophysiological neuron maturation, oligodendrocyte progenitor emergence	Inter-batch variability still possible, absence of vascularization and microglia, limited regional specification, prolonged culture time required, incomplete recapitulation of late-stage brain development
Neurodevelopment	Functional Studies	Gene Studies	Cerebral organoids display dynamic clonal growth and tunable tissue replenishment	Nat Cell Biol	2024	https://doi.org/10.1038/s41556-024-01412-z	Cerebral organoids	hESCs	Model to investigate clonal dynamics and stem cell plasticity during human brain development using whole-tissue genomic DNA barcoding in cerebral organoids, analysis of growth compensation and developmental robustness	Quantitative reconstruction of lineage size variability at tissue scale, identification of symmetrically dividing progenitor subpopulations, detection of adaptive growth compensation after perturbation, complements transcriptomic lineage tracing with whole-organ analysis	Static endpoint analysis, no resolution of cell identity or spatial localization, lack of temporal dynamics or gene expression integration, limited cell-type specificity without coupling to additional modalities
Neurodevelopment	Neurodevelopmental Pathology	Drug Screening	Revealing Tissue-Specific SARS-CoV-2 Infection and Host Responses using Human Stem Cell-Derived Lung and Cerebral Organoids	Stem Cell Reports	2021	https://doi.org/10.1016/j.stemcr.2021.02.005	Cerebral organoids	hiPSCs	Model for SARS-CoV-2 infection, tissue-specific viral tropism, host responses and antiviral screening	Human-relevant ACE2/TMPRSS2 expression, permissive alveolar and neuronal infection, cytokine storm modeling (IL-6, TNFα), inflammasome activation (NLRP3, CASP1), cell-type susceptibility profiling, support for antiviral testing (EK1, camostat, nafamostat)	Low infectivity in brain organoids, absence of full immune and vascular components, limited structural maturation, incomplete modeling of systemic or behavioral outcomes
Neurodevelopment	Functional Studies	Gene Studies	Characterization of enhancer activity in early human neurodevelopment using Massively Parallel Reporter Assay (MPRA) and forebrain organoids	Sci Rep	2024	https://doi.org/10.1038/s41598-024-54302-7	Forebrain organoids	hiPSCs	Model to investigate temporal enhancer activity and regulatory element function during human forebrain development using lentiMPRA in iPSC-derived forebrain organoids	High-throughput validation of thousands of gene-linked enhancers, correlation of enhancer activity with dynamic gene expression, detection of regulatory elements active during distinct neurodevelopmental stages, integration with RNA-seq and scATAC-seq data to infer functional regulatory networks	Low signal-to-noise ratio (~35% sensitivity), potential transgene silencing at later differentiation stages, absence of native chromatin context and spatial enhancer–promoter interactions, bias toward enhancers active in abundant cell types, limited resolution due to bulk assay format
Neurodevelopment	Model Optimization	Reproducible Generation	Single-cell transcriptomics captures features of human midbrain development and dopamine neuron diversity in brain organoids	Nat Commun	2021	https://doi.org/10.1038/s41467-021-27464-5	Midbrain organoids	hESCs	Single-cell transcriptomic mapping of ventral midbrain (VM) organoids to study human dopaminergic (DA) neuron development, subtype specification and lineage trajectories	Identification of distinct DA neuron subtypes (DAL-1, DAL-2, DAL-3), characterization of developmental progression from floor plate-like progenitors, transcriptional similarity to human substantia nigra cell types, high-resolution analysis of VM lineage dynamics, validation of functional DA neuron emergence	Persistent variability across organoids, incomplete maturation in conventional systems, limited vascularization, lack of full in vivo complexity, bioengineering solutions (e.g. silk scaffolds) require further validation for broader application, potential limitations in large-scale drug screening or high-throughput formats
Neurodevelopment	Functional Studies	Gene Studies	CTCF mutation at R567 causes developmental disorders via 3D genome rearrangement and abnormal neurodevelopment	Nat Commun	2024	https://doi.org/10.1038/s41467-024-49684-1	Cortical organoids	hESCs	Model to investigate the effects of CTCF R567W mutation on neurodevelopment and cardiopulmonary function using hESC-derived cortical organoids and murine models	Recapitulation of early neural stem cell depletion and GABAergic neuron increase, identification of motif-specific chromatin binding alterations, demonstration of impaired cPcdh regulation and local 3D genome architecture disruption, translational relevance to CTCF-linked neurodevelopmental disorders, integration of human and murine systems for cross-species validation	Incomplete phenotypic recapitulation in heterozygotes, unknown impact on cardiac and pulmonary regulatory networks, absence of cell-type-specific chromatin architecture validation at single-cell resolution, limited resolution of locus-specific effects beyond cPcdh, reliance on bulk chromatin and transcriptomic profiling
Neurodevelopment	Functional Studies	Gene Studies	Optical Genome Mapping Reveals Genomic Alterations upon Gene Editing in hiPSCs: Implications for Neural Tissue Differentiation and Brain Organoid Research	Cells	2024	https://doi.org/10.3390/cells13060507	Cerebral organoids	hiPSCs	Platform for assessing functional consequences of CRISPR/Cas9-induced and spontaneous genomic alterations in human iPSC-derived cerebral organoids	Detection of neurodevelopmental differentiation impairments linked to recurrent aberrations (e.g., 20q11.21, 1q duplication), empirical validation of off-target effects, modeling genotype–phenotype associations, potential to reveal lineage biases, compatible with side-by-side organoid lineage tracing (e.g., MIX RFP/GFP)	Lack of sensitivity in morphological readouts for subtle or non-penetrant genotypic effects, limited detection of certain SVs with optical genome mapping (OGM), incomplete recapitulation of in vivo heterogeneity, requires integration with high-resolution genomic assays for comprehensive analysis
Neurodevelopment	Functional Studies	Gene Studies	Single-cell epigenomic reconstruction of developmental trajectories from pluripotency in human neural organoid systems	Nat Neurosci	2024	https://doi.org/10.1038/s41593-024-01652-0	Vision-associated organoids	hiPSCs	Model for investigating single-cell epigenomic regulation of human brain development using organoids to map histone modifications during cell fate specification and regionalization	Ability to profile active and repressive chromatin states at single-cell resolution, integration with transcriptomic data for regulatory insight, identification of region-specific enhancers and fate bifurcation markers, validation through EED perturbation, generation of a developmental histone modification atlas	Limited to early developmental stages, incomplete functional validation of all regulatory elements, potential divergence from in vivo chromatin dynamics, restricted resolution of long-range chromatin interactions, dependence on technical consistency of scCUT&Tag profiling
Neurodevelopment	Functional Studies	Neural Signaling	Human cerebral spheroids undergo 4-aminopyridine-induced, activity associated changes in cellular composition and microrna expression	Scientific Reports	2022	https://doi.org/10.1038/s41598-022-13071-x	Cerebral organoids	hiPSCs	Model for investigating 4-aminopyridine-induced activity dependent neurogenesis	Simplified 3D system with improved recapitulation of human brain architecture compared to 2D cultures to study activity-induced neurogenesis in humans, human-specific insights, physiologically relevant and controlled environment	Lack of biological complexity, need for further investigation of underlying mechanisms
Neurodevelopment	Neurodevelopmental Niche	Immune Niche	Tubular human brain organoids to model microglia-mediated neuroinflammation	Lab Chip	2021	https://doi.org/10.1039/d1lc00030f	Tubular organoids	hESCs	Model for human brain development with focus on microglia-mediated neuroinflammation after exposure to an opioid	Reliable, scalable and reproducible generation, minimized organoid necrosis and hypoxia, incorporation of immune cells, increased neural progenitor proliferation, stronger cytokine response compared to those in 2D microglial cultures, simple, versatile, inexpensive, easy-to-use and compatible with multiwell-plates, potential for applications in inflammatory diseases and screening of therapeutics	Need for iPSC-derived generation to better represent patient-relevant genetics, limited throughput
Neurodevelopment	Functional Studies	Neural Signaling	Short term changes in the proteome of human cerebral organoids induced by 5-MeO-DMT	Scientific Reports	2017	https://doi.org/10.1038/s41598-017-12779-5	Cerebral organoids	hESCs	Model for investigating molecular, cellular and immunomodulatory effects of serotonergic psychedelics, specifically 5-MeO-DMT, using human cerebral organoids. Platform for studying anti-inflammatory signaling, dendritic spine morphogenesis, synaptic plasticity and neuroprotection relevant to psychiatric disorders and psychedelic therapeutics	Human-specific modulation of synaptic plasticity, dendritic spine formation, anti-inflammatory signaling and neuroprotection by 5-MeO-DMT in 3D organoids, not captured in 2D cultures	Functional studies (e.g., electrophysiology) not performed. Interpretation of LTP modulation based on proteomic inference. Single-dose, short-duration exposure. Mechanistic contribution of individual pathways (e.g., σ1R vs. 5-HT2A/2C) remains unresolved. Translation to in vivo effects and behavioral correlates speculative without further validation
Neurodevelopment	Neurodevelopmental Pathology	Disease Modeling	A kinase-independent function of cyclin-dependent kinase 6 promotes outer radial glia expansion and neocortical folding	Proc Natl Acad Sci U S A	2022	https://doi.org/10.1073/pnas.2206147119	Cerebral organoids	hESCs	Model of MCPH12 pathogenesis, model of oRG-dependent neocortical folding, model of kinase-independent CDK6 function in neural progenitor maintenance, model for species-specific mechanisms of cortical expansion	Cross-species validation in mouse, ferret and human cerebral organoids, identification of CDK6 as oRG-specific regulator, demonstration of kinase-independent transcriptional function of CDK6, mechanistic linkage between HH-CDK6 axis and regional gyrification	Lack of direct identification of CDK6-interacting transcriptional partners in oRGs, incomplete mapping of downstream gene regulatory networks, reliance on surrogate models for human cortical folding, limited data on long-term consequences of oRG depletion in vivo
Neurodevelopment	Functional Studies	Neural Signaling	Systematic time-dependent visualization and quantitation of the neurogenic rate in brain organoids	Biochem Biophys Res Commun	2017	https://doi.org/10.1016/j.bbrc.2016.12.187	Neural organoids	Primary mouse tissue	Quantitative tracking of fluorescent signal dynamics in organoids for developmental analysis, cellular activity assessment and drug efficacy testing across various organoid types (e.g., brain, cancer-derived), using time-lapse microscopy integrated with MEMS-based microcavity chips	High-throughput, real-time and reproducible monitoring of organoid responses, compatibility with multiple tissue types, optimization of differentiation conditions via temporal resolution, scalable chip design for drug screening	Dependence on fluorescent reporter systems, potential variability in reporter expression, imaging resolution limited by organoid depth and optical scattering, requirement for specialized MEMS fabrication and imaging infrastructure
Neurodevelopment	Model Optimization	Reproducible Generation	Aligned Poly-l-lactic Acid Nanofibers Induce Self-Assembly of Primary Cortical Neurons into 3D Cell Clusters	ACS Biomaterials Science & Engineering	2022	https://doi.org/10.1021/acsbiomaterials.1c01102	Cerebral organoids	Primary rat tissue	Model for neural developmental processes	More developed profile compared to 2D structure with increased response of cells to AMPA and GABA and electrical activity, induction of neuronal architecture within 10 days, upregulation of proteins involved in cortical lamination, polarization and axon fasciculation, simple and fast generation, biocompatibility, potential for high-throughput assays and for reduced animal use, potential for devel…	Absence of integrated glial populations, limitation of growth by the range of oxygen and nutrient diffusion, lack of vasculature
Neurodevelopment	Functional Studies	Neural Signaling	Self-Organized Synchronous Calcium Transients in a Cultured Human Neural Network Derived from Cerebral Organoids	Stem Cell Reports	2019	https://doi.org/10.1016/j.stemcr.2019.05.029	Cerebral organoids	hESCs	Model for functional human neuronal networks	Extension of neuroepithelia, presence of self-organized and complex human neural network activities including synchronized and non-synchronized patterns, capability for recognition of synchronized activities, improvement of functional analysis, feasibility for drug-inducible dynamic network activity change assessments, potential for drug screenings for complex psychiatric disorders and adverse ef…	Need for examination of gap junctions, glycine, G-protein-coupled receptors and astrocytes for studies on neuronal activity mechanisms
Neurodevelopment	Functional Studies	Neural Signaling	Constitutive Activity of Serotonin Receptor 6 Regulates Human Cerebral Organoids Formation and Depression-like Behaviors	Stem Cell Reports	2021	https://doi.org/10.1016/j.stemcr.2020.11.015	Cerebral organoids	hiPSCs	Model for studying 5-HT6R-mediated regulation of human NSC proliferation, neurogenesis, depression and cerebral organoid formation, suitable for testing serotonin receptor ligands and CREB-pathway modulators in human-specific systems	Human cell-based validation of 5-HT6R function, relevance to depression-linked neurogenesis, demonstration of species-specific pharmacodynamics, integration of organoid and transcriptomic analyses, CREB-dependent mechanism identified	Lack of effect in rodent NPCs, interspecies receptor differences limit translational studies, incomplete pathway dissection beyond EPAC-CREB, variable pharmacological responses in clinical trials
Neurodevelopment	Functional Studies	Neural Signaling	Generation of caudal-type serotonin neurons and hindbrain-fate organoids from hPSCs	Stem Cell Reports	2021	https://doi.org/10.1016/j.stemcr.2021.06.006	Hindbrain organoids	hESCs & hiPSCs	Model for 5-HT neuron development, neurotransmission and neuronal response to microbiota-derived metabolites	Presence of 5-HT neurons, human-specific insights, potential for studies on neuronal response to gut microbiota, potential for drug screening	High variation in 5-HT expression across organoids, presence of necrotic core, lack of certain cell types required for the migration and formation of multiple layers
Neurodevelopment	Functional Studies	Neural Signaling	Plexin-B2 orchestrates collective stem cell dynamics via actomyosin contractility, cytoskeletal tension and adhesion	Nature Communications	2021	https://doi.org/10.1038/s41467-021-26296-7	Cerebral organoids	hESCs	Model of force-mediated multicellular organization, model of Plexin-B2-dependent cytoskeletal regulation, model of hESC and hNPC mechanobiology, model of Rap1/2-YAP-ERK signaling, model of cortical neuroepithelial integrity, model of mechanical control of neurogenesis, model of Plexin-B2 function in brain organoids	AFM–simulation correlation of mechanical stiffness, dissection of Plexin-B2 domains, identification of Rap1/2 effectors, detection of YAP mechanosensitivity, modulation of β-catenin and ERK1/2 signaling, mechanistic link to neuroepithelial architecture, in vivo relevance via cerebral organoid modeling	Lack of semaphorin-dependent activation mapping, untested biophysical inputs in vivo, undefined downstream adhesion complexes, limited single-cell resolution of force transduction, unexplored tissue-specific divergence of YAP response, absence of human variant modeling, reliance on in vitro perturbation systems
Neurodevelopment	Neurodevelopmental Pathology	Neural Injury	CNS Organoid Surpasses Cell-Laden Microgel Assembly to Promote Spinal Cord Injury Repair	Research	2022	https://doi.org/10.34133/2022/9832128	Cerebral organoids	hESCs	Transplantation into rat spinal cord tissue as spinal cord injury therapy	Facilitated regeneration of spinal cord tissue, higher density of activated microglia compared to other implantation strategies	Need for employment of smaller and multiplex organoid assembly rather than single, bulky organoids to further improve the axon regeneration in spinal cord repair, need for further studies on the regulatory cues on CNS organoids toward improved spinal cord injury repair and validation for the level of ex vivo cell complex maturation for optimized host-guest integration
Neurodevelopment	Neurodevelopmental Studies	Region-Specific Organoids	Decoding the activated stem cell phenotype of the neonatally maturing pituitary	Elife	2022	https://doi.org/10.7554/eLife.75742	Pituitary organoids	Primary mouse tissue	Model for investigating pituitary stem cell activation with focus on interleukin-6 expression and inhibition of Wnt-signaling	Faithful reproduction of pituitary stem cell biology and activation in a simplified 3D system with improved recapitulation compared to 2D cultures, physiologically relevant and controlled environment	Lack of biological complexity, need for human-specific insights
Neurodevelopment	Neurodevelopmental Pathology	Neurotoxicity	Di-(2-ethylhexyl) phthalate exposure impairs cortical development in hESC-derived cerebral organoids	The Science of The Total Environment	2022	https://doi.org/10.1016/j.scitotenv.2022.161251	Cerebral organoids	hESCs	Assessment of developmental neurotoxicity of DEHP, modeling early human cortical morphogenesis	Recapitulation of early cortical structure formation, detection of DEHP-induced impairments in neural progenitor proliferation, apoptosis, migration and radial glia dysplasia, integration of transcriptomic data revealing disrupted cell–ECM interactions, relevance to prenatal exposure scenarios	Lack of long-term developmental assessment, absence of vascular or immune components, limited resolution of cell-type-specific effects, uncertainty in extrapolating dose–response to in vivo human fetal exposure levels
Neurodevelopment	Neurodevelopmental Studies	Multicellular Integration	Differentiation of brain and retinal organoids from confluent cultures of pluripotent stem cells connected by nerve-like axonal projections of optic origin	Stem Cell Reports	2022	https://doi.org/10.1016/j.stemcr.2022.04.003	Assembloids	hiPSCs	Model for human brain and retinal development	Simple and economical protocol, reproducibility, spontaneous differentitations, presence of maturity and spontaneous functional network activity, alternative method to assembloid formation, potential for neurological disease studies of the eye and brain such as optic nerve neuropathies	Lack of migration of astrocytes from brain to RGC layer, lack of myelination in the retinal nerve-like bundles, need for investigating further culture development
Neurodevelopment	Neurodevelopmental Pathology	Neurotoxicity	Effects of Sevoflurane Exposure on Fetal Brain Development Using Cerebral Organoids	J Mol Neurosci	2022	https://doi.org/10.1007/s12031-022-02080-0	Cerebral organoids	hESCs	Model for human brain development with focus on sevoflurane exposure	Simplified 3D system with improved recapitulation of human brain architecture compared to 2D cultures to study effects of general anaesthesia on human brain development, human-specific insights, physiologically relevant and controlled environment	Lack of biological complexity, need for Functional studies to identify potential neuropsychological or behavioral abnormalities, need for identification of the signaling pathway for temporary sevoflurane induction of neuronal differentiation
Neurodevelopment	Neurodevelopmental Pathology	Infection Studies	Effects of spike protein and toxin-like peptides found in COVID-19 patients on human 3D neuronal/glial model undergoing differentiation: Possible implications for SARS-CoV-2 impact on brain development	Reproductive Toxicology	2022	https://doi.org/10.1016/j.reprotox.2022.04.011	Cerebral organoids	hiPSCs	Model for neurodevelopmental toxicity of SARS-CoV-2 spike protein and toxin-like peptides using human iPSC-derived 3D neurospheres	Detection of electrical activity changes, perturbation of neuronal/glial gene expression (TH, NR4A2, GABRA3, OLIG1, SLC18A3), insight into neuroinflammation (SPHK1, GFAP), dopaminergic and cholinergic dysfunction, astrogliosis markers, link to AOPs (KE188, KE386, KE352), relevance to SARS-CoV-2-associated fetal neurodevelopment	No direct infection with live virus, limited temporal resolution (short- vs long-term only), absence of vasculature or immune components, uncertain spike and peptide in vivo concentrations in fetal tissue, preliminary mechanistic findings require validation, no behavioral outcome correlation
Neurodevelopment	Vascularization	Vascular Integration	Engineering neurovascular organoids with 3D printed microfluidic chips	Lab on a Chip	2022	https://doi.org/10.1039/d1lc00535a	Neurovascular organoids	Multiple cell origin	Model for co-development of the human brain and vasculature using hiPSCs, hECs and hVPs	Sequential and developmentally matched co-culture system enabling spatial interaction between organoid and vasculature, easy and cost-effective, potential for disease modelling applications with patient-specific hPSCs, potential for modelling the BBB	Continuous long term perfusion of microvasculature on chip, need for evaluating different flow regimes
Neurodevelopment	Functional Studies	Neural Signaling	Androgens increase excitatory neurogenic potential in human brain organoids	Nature	2022	https://doi.org/10.1038/s41586-021-04330-4	Cerebral organoids	hESCs	Model of androgen-mediated regulation of human neurogenesis, model of sex hormone influence on radial glial fate decisions, model of excitatory–inhibitory imbalance in neurodevelopmental disorders, model of species-specific neuroendocrine signaling	Human brain organoid-based mechanistic analysis, direct link between androgen exposure and neural progenitor proliferation, identification of HDAC and mTOR as mediators of androgen effects, relevance to ASD and schizophrenia sex bias	Lack of comprehensive estrogen pathway analysis in human models, absence of long-term maturation or circuit-level assessment, unclear translatability to in vivo human brain development, limited region-specific characterization of androgen effects
Neurodevelopment	Neurodevelopmental Pathology	Infection Studies	Enterovirus D68 Infection in Human Primary Airway and Brain Organoids: No Additional Role for Heparan Sulfate Binding for Neurotropism	Microbiol Spectr	2022	https://doi.org/10.1128/spectrum.01694-22	Cerebral organoids	hiPSCs	Model for human brain development with focus on Enterovirus D68 infection and receptor usage	Simplified 3D system with improved recapitulation of human brain architecture compared to 2D cultures to study replication and neurotropism of strains in the brain, human-specific insights, physiologically relevant and controlled environment	Lack of biological complexity, need for further evaluation in motor neuron organoids and spinal cord organoids
Neurodevelopment	Neurodevelopmental Pathology	Disease Modeling	Establishment and characterization of human pluripotent stem cells-derived brain organoids to model cerebellar diseases	Sci Rep	2022	https://doi.org/10.1038/s41598-022-16369-y	Cerebral organoids	hiPSCs	Model for human brain development in health and disease with focus on Machado-Joseph disease	Simplified 3D system with improved recapitulation of human brain architecture compared to 2D cultures to study neurodegenerative disease in neurodevelopment, presence of active neurogenesis and synapses establishment, patient-specific avatar, easy implementation, potential for testing therapeutic approaches	Lack of BDNF production, reduced maturation, need for better characterization at longer time points
Neurodevelopment	Functional Studies	Neural Signaling	Exposure to the Amino Acids Histidine, Lysine and Threonine Reduces mTOR Activity and Affects Neurodevelopment in a Human Cerebral Organoid Model	Nutrients	2022	https://doi.org/10.3390/nu14102175	Cerebral organoids	hiPSCs	Model for investigating the effect of histidine, lysine and threonine exposure in neurodevelopment	Simplified 3D system with improved recapitulation of human brain architecture compared to 2D cultures to study the impact of amino acid supplementation on the brain in humans, human-specific insights, physiologically relevant and controlled environment, valuable translational model between animal studies and humans, potential for nutritional intervention studies	Lack of biological complexity, heterogeneity between cerebral organoids, differences in cell composition and differences in stress responses between conditions possible, non-physiological levels of amino acids used, indication of a compromised state of the cerebral organoids after AA exposure
Neurodevelopment	Functional Studies	Neural Signaling	Functional neuronal circuitry and oscillatory dynamics in human brain organoids	Nat Commun	2022	https://doi.org/10.1038/s41467-022-32115-4	Cerebral organoids	hiPSCs	Model of intrinsic circuit activity and phase-locked neuronal firing in human cortical development	High-density CMOS MEA and Neuropixels recordings, single-unit resolution, analysis of ISI variability and spike-phase coupling, spontaneous generation of theta oscillations, validation in both slice and whole organoids, non-random network connectivity, evidence of excitation-inhibition balance via parvalbumin-positive interneurons	Lack of sensory input and motor feedback, incomplete mapping of circuit hierarchy, limited spatial sampling due to electrode distribution, unresolved contribution of undetected neurons to coupling analysis, uncertain relevance of theta phase-locking dynamics across developmental stages
Neurodevelopment	Functional Studies	Neural Signaling	Stretchable Mesh Nanoelectronics for 3D Single-Cell Chronic Electrophysiology from Developing Brain Organoids	Adv Mater	2022	https://doi.org/10.1002/adma.202106829	Cyborg organoids	hiPSCs	Monitor brain organoid-wide, millisecond-scale, single-neuron electrophysiology, assess neural maturation, network dynamics and ion channel changes, support developmental neuroscience, drug screening, protocol standardization	Long-term stable recording, 3D resolution, high-density sensor integration, scalable fabrication, real-time functional mapping, compatibility with connectomics, sequencing and multimodal stimulation	Advanced nanofabrication, complex integration, potential limitations in spike-sorting accuracy, validation across organoid types and developmental stages needed
Neurodevelopment	Vascularization	Vascular Integration	Generation of Cortical Brain Organoid with Vascularization by Assembling with Vascular Spheroid	International Journal of Stem Cells	2022	https://doi.org/10.15283/ijsc21157	Assembloids	Multiple cell origin	Co-culture of cerebral organoids with vascular spheroids for modeling of neurovascular interactions and angiogenesis in brain development unsing hiPSCs & hUVECs	Enhanced oxygen and nutrient delivery, reduced necrosis, increased neural progenitor proliferation (Ki67), improved neurogenesis (NeuN), induction of angiogenic signaling (Wnt/β-catenin), partial recapitulation of neurovascular niche, improved viability and functional maturation	Use of non-CNS-specific endothelial cells (HUVECs), lack of confirmation of brain-like endothelial transition, absence of perfusable vasculature, limited spatial control over vascular integration, inter-spheroid variability, unknown long-term stability and BBB integrity
Neurodevelopment	Neurodevelopmental Pathology	Disease Modeling	Generation of human induced pluripotent stem cell-derived cerebral organoids for cellular and molecular characterization	STAR Protocols	2022	https://doi.org/10.1016/j.xpro.2022.101173	Forebrain organoids	hiPSCs	Model for defining impact of disease-causing mutations on cell fate, differentiation, maturation and morphology relevant to neurodevelopmental disorders	Minimal external interference required, amenability to low-throughput biochemical assays, easy verification of successful completion of each of the early induction steps	Limited to forebrain cerebral organoid identity, development of regions of neuroectoderm tissue, need for imaging of cryosections for later stages of organoid development, prevention of organoid formation possible due to specific germline mutation(s), protocol not optimized for oligodendrocyte differentiation
Neurodevelopment	Neurodevelopmental Studies	Region-Specific Organoids	Generation of Human Ventral Midbrain Organoids Derived from Pluripotent Stem Cells	Curr Protoc	2022	https://doi.org/10.1002/cpz1.555	Midbrain organoids	hESCs	Model for human midbrain development with hypothetical application in dopamine neuron function and disease studies	Presence of 3D regionalization, presence of mature and post-mitotic molecular features, including neuromelanin pigments similar to those released in primate ventral midbrains following long-term culture, potential for designing disease-modifying therapies, potential for Parkinson's disease modeling	Differences between cell lines regarding differentiation efficiency
Neurodevelopment	Vascularization	Vascular Integration	Generation of vascularized brain organoids to study neurovascular interactions	Elife	2022	https://doi.org/10.7554/eLife.76707	Cerebral organoids	hESCs	Model for human brain development with focus on neurovascular interactions, vasculogenesis and angiogenesis and the integration of microglia	Presence of robust vascular network-like structures, functional BBB-like structures and responding microglia, capability for modeling interactions between vasculature and microglia, potential for studies on vasculature-related diseases, or pharmaceutical interventions, which need to pass the BBB	Lack of active blood flow
Neurodevelopment	Neurodevelopmental Pathology	Neural Injury	Human embryonic stem cell-derived cerebral organoids for treatment of mild traumatic brain injury in a mouse model	Biochemical and Biophysical Research Communications	2022	https://doi.org/10.1016/j.bbrc.2022.10.045	Cerebral organoids	hESCs	Transplantation into mouse cortex for treatment of mild traumatic brain injury	Reduced neuronal cell death, recovered microvessel density and promoted neurogenesis following transplantation, increased angiogenesis into the engrafted organoids	Need for investigation of white matter restoration, lack of mature glial cells, microglia and endothelial cells
Neurodevelopment	Neurodevelopmental Studies	Region-Specific Organoids	Human striatal organoids derived from pluripotent stem cells recapitulate striatal development and compartments	PLoS Biol	2022	https://doi.org/10.1371/journal.pbio.3001868	Striatal organoids	hESCs & hiPSCs	Model for striatal development and compartments with focus on replicating striatal targeting projections from different brain parts following organoid fusion and modeling Huntington’s disease	Partial replication of the fetal striatum, presence of striosome and matrix-like compartments, easy protocol, capability for studies on striatal development and related disorders, neural circuitry characterization between different brain regions and testing therapeutic strategies	Need for optimization of the model, lack of advanced striatal compartments, need for characterization of neurochemical and electrophysiological properties
Neurodevelopment	Functional Studies	Neural Signaling	Dihydrofolate reductase activity controls neurogenic transitions in the developing neocortex	Development	2023	https://doi.org/10.1242/dev.201696	Cerebral organoids	hiPSCs	Model for gene-dose sensitivity, neuronal subtype specification, epigenetic regulation of neurogenesis and folate-metabolism-related neurodevelopmental disorders using in vivo and human neural organoid systems	Identification of DHFR as a regulator of neurogenic timing, subtype specification and chromatin state, conservation of DHFR function across species, insight into haploinsufficiency effects, utility of HNOs for mechanistic validation, demonstration of metabolic–epigenetic coupling during cortical development	Lack of evidence for causality between DHFR activity and H3K4me3 changes, potential contribution of non-autonomous mechanisms, limited characterization of downstream signaling pathways, incomplete exclusion of systemic effects in mouse models
Neurodevelopment	Model Optimization	Reproducible Generation	Hydrogel Mechanics Influence the Growth and Development of Embedded Brain Organoids	ACS Appl Bio Mater	2022	https://doi.org/10.1021/acsabm.1c01047	Cerebral organoids	hiPSCs	Model for investigating external mechanics in neurodevelopment	Viability, characteristic formation of neuroepithelial buds, mechanical tunability, reduced organoid variability	Variability of Matrigel used
Neurodevelopment	Neurodevelopmental Studies	Multicellular Integration	In vivo development and single-cell transcriptome profiling of human brain organoids	Cell Prolif	2022	https://doi.org/10.1111/cpr.13201	Cerebral organoids	hiPSCs	Injection of small premature organoids into SCID mice corpus striatum	Reduction of surgical lesions, enables injection into deep brain structures, presence of cellular complexity and more pericyte-like and choroid plexus cells, lower levels of cellular stress and apoptosis, integration of host vascular system	Need for further investigation on IVD-organoids in other host brain regions
Neurodevelopment	Neurodevelopmental Studies	Comparative Neurodevelopment	Induced pluripotent stem cells and cerebral organoids from the critically endangered Sumatran rhinoceros	iScience	2022	https://doi.org/10.1016/j.isci.2022.105414	Cerebral organoids	Sumatran rhinoceros iPSCs	Model for studying species-specific developmental processes	Potential for supporting the rescue of critically endangered species, self-organized development, expression of neural markers	Heterogeneity of aggregates, need for culture optimization for quantitative comparison
Neurodevelopment	Neurodevelopmental Pathology	Neural Injury	Maturation and circuit integration of transplanted human cortical organoids	Nature	2022	https://doi.org/10.1038/s41586-022-05277-w	Cortical organoids	hiPSCs	Transplantation into somatosensory cortex of early-postnatal athymic rats	More complex morphological, synaptic and intrinsic membrane properties compared to in vitro cortical neurons, enables the discovery of defects in neurons derived from individuals with Timothy syndrome, extension of axons, potential for detecting circuit-level phenotypes in patient-derived cells, long-term studies across multiple animals, reliability across multiple hiPS cell lines, less disruptiv…	Temporospatial and cross-species limitations precluding the formation of human neural circuits with high fidelity, need for incorporation of microglia, endothelial cells and GABAergic interneurons
Neurodevelopment	Model Optimization	Reproducible Generation	Microfabricated disk technology: Rapid scale up in midbrain organoid generation	Methods	2022	https://doi.org/10.1016/j.ymeth.2021.07.008	Midbrain organoids	Primary mouse tissue	Model to study neuropsin-mediated proteolytic regulation of L1CAM during postnatal hippocampal synaptogenesis in rodents, analysis of spatiotemporal expression of full-length and cleaved L1CAM fragments, investigation of synaptic maturation and plasticity	Correlation of neuropsin activity with dendritogenesis and synaptogenesis, resolution of cleavage-specific L1CAM fragment localization and function, relevance to NMDA receptor signaling, identification of neuropsin–L1CAM axis in synapse formation, integration of in vivo and in vitro validation	No rescue experiments with L1CAM fragment overexpression, limited characterization of nuclear translocation mechanisms, absence of data on long-term synaptic stability, extrapolation to human neurodevelopment requires further investigation
Neurodevelopment	Neurodevelopmental Niche	Immune Niche	Microglia integration into human midbrain organoids leads to increased neuronal maturation and functionality	Glia	2022	https://doi.org/10.1002/glia.24167	Assembloids	hiPSCs	Co-culture of iPSC-derived microglia with midbrain organoids to generate microglia-containing assembloids for studying neuroinflammation, synaptic remodeling and neurodegeneration in Parkinson’s disease	Efficient microglia integration (~6% IBA1⁺), maintenance of cell identity, neuroprotective phagocytic activity, reduced oxidative stress and apoptosis, increased neuronal excitability, synaptic refinement, recapitulation of neuron–microglia interactions, induction of immune signaling, suitability for personalized modeling of neuroinflammation in PD	Medium optimization required to support both microglia and dopaminergic neurons, inaccurate cell ratios due to sample loss in snRNA-seq, no confirmation of long-term microglial function or chronic neuroinflammation, synapse pruning not directly validated, requires further functional validation for disease-specific pathways
Neurodevelopment	Neurodevelopmental Pathology	Disease Modeling	Modeling human telencephalic development and autism-associated SHANK3 deficiency using organoids generated from single neural rosettes	Nat Commun	2022	https://doi.org/10.1038/s41467-022-33364-z	Telencephalic organoids	hESCs & hiPSCs	Model for human telencephalic cortico-striatal development and autism-associated SHANK3 deficiency	Contains pallial and subpallial neural progenitors, excitatory and inhibitory neurons, macroglial and periendothelial cells, exhibits predictable organization and cytoarchitecture, mimics development of neural tissue from a singular neural tube in vivo, consistent and reproducible composition	Need for further studies on contributions of different ENs and INs to activity in SNR-derived organoids, need for investigating batch-to-batch, line-to-line and individual-to-individual variability influencing germinal zone organization, lumen size and shape, cortical layer formation and telencephalic cell-type specification
Neurodevelopment	Model Optimization	Long-Term Culture	Modular automated microfluidic cell culture platform reduces glycolytic stress in cerebral cortex organoids	Sci Rep	2022	https://doi.org/10.1038/s41598-022-20096-9	Cortex organoids	hESCs	Automated microfluidic platform for long-term cerebral organoid culture, maintenance and live imaging with integration into IoT-based robotic experimentation systems	Low-shear, physiologically relevant microenvironment, automated feeding for media stability, reduced glycolytic and ER stress gene expression, compatibility with parallelization and longitudinal imaging, tunable flow and pressure gradients, adaptable to 2D and ex vivo culture	Limited validation for long-term differentiation outcomes, unclear impact of reduced stress signaling on organoid maturation, complex setup for IoT and automation integration, limited demonstration of region-specific development or inter-organ communication
Neurodevelopment	Neurodevelopmental Pathology	Neural Injury	Multimodal monitoring of human cortical organoids implanted in mice reveal functional connection with visual cortex	Nat Commun	2022	https://doi.org/10.1038/s41467-022-35536-3	Cortical organoids	hiPSCs	Model of human cortical organoid integration into adult mouse brain using transparent graphene electrode arrays	Chronic multimodal monitoring of xenograft physiology, real-time LFP and MUA recordings, high-resolution optical imaging, preservation of implantation site visibility, detection of human neuron responses to host sensory stimuli, evidence of synaptic connectivity and vascularization, compatibility with advanced imaging (two-photon), potential for disease modeling and circuit-level analysis	Limited duration (11 weeks) of in vivo tracking, absence of direct synaptic tracing (e.g. rabies virus), variable host–graft cholinergic input, incomplete mapping of long-range integration, lack of calcium imaging or genetically encoded reporters for human-specific activity analysis
Neurodevelopment	Functional Studies	Neural Signaling	Electrophysiological and morphological characterization of single neurons in intact human brain organoids	J Neurosci Methods	2023	https://doi.org/10.1016/j.jneumeth.2023.109898	Cortical organoids	hiPSCs	Model for intact neuronal circuit physiology, model for multimodal single-cell profiling, platform for human neurodevelopment and disease investigation at cellular and network levels	Access to electrophysiological and morphological features in intact organoids, compatibility with standard patch clamp equipment, dye-filling-based cell reconstruction, avoidance of tissue slicing or dissociation, first unbiased dataset of electrophysiological diversity in intact brain organoids, integration with IHC and patch-seq	Ambiguity in cell-type classification based on electrophysiology alone, variability in maturation and regional development, lack of physiological sensory input affecting synaptogenesis, incomplete recapitulation of in vivo-like circuit architecture, technical challenges in interpreting heterogeneity of action potential dynamics and ion channel expression
Neurodevelopment	Neurodevelopmental Studies	Region-Specific Organoids	Rapid and robust directed differentiation of mouse epiblast stem cells into definitive endoderm and forebrain organoids	Development	2022	https://doi.org/10.1242/dev.200561	Forebrain organoids	mESCs	Model for prethalamic and hippocampal neuronal development	Rapid and robust directed differentiation, nearly pure definitive endoderm and forebrain-patterned neural organoids, compatibility with mouse genetic tools and ex vivo differentiation, direct comparison with genetically matched embryonic tissues, facilitates large-scale genetic screens, potential for modeling neurodevelopmental disorders	EpiSCs as starting point may not be ideal for all lineages, heterogeneity in EpiSC cultures, reliance on fibroblast feeder cells
Neurodevelopment	Neurodevelopmental Pathology	Infection Studies	Recapitulating influenza virus infection and facilitating antiviral and neuroprotective screening in tractable brain organoids	Theranostics	2022	https://doi.org/10.7150/thno.75123	Cerebral organoids	hESCs	Model for human brain development under different virus infections (influenza viruses, Enteroviruses, Severe Fever with Thrombocytopenia Syndrome Virus) for identifying therapeutic compounds	Facilitates antiviral and neuroprotective screening, 3D system achieving multiple cellular interactions compared to 2D cultures	Incomplete modeling of early human tissue development, need for further investigation of cell-type-specific CNS viral tropism
Neurodevelopment	Neurodevelopmental Pathology	Neural Injury	Resveratrols neural protective effects for the injured embryoid body and cerebral organoid	BMC Pharmacology and Toxicology	2022	https://doi.org/10.1186/s40360-022-00593-3	Cerebral organoids	hiPSCs	Modeling RSV-mediated neuroprotection and developmental toxicity using embryoid bodies and cerebral organoids during early human neurodevelopment	Support for neural progenitor proliferation (Nestin⁺, Sox2⁺), promotion of ectodermal and mesodermal differentiation, inhibition of D-gal-induced apoptosis (↓caspase-3), activation of SIRT1 signaling, relevance to fetal neuroprotection, utility for screening compounds with dual protective and toxic effects	Dose-dependent toxicity at ≥50 μM, limited mechanistic clarity, no validation in region-specific or long-term maturing organoids, lack of translational pharmacokinetics for fetal exposure, no functional or synaptic outcome assessment
Neurodevelopment	Model Optimization	Long-Term Culture	Robust and Highly Reproducible Generation of Cortical Brain Organoids for Modelling Brain Neuronal Senescence In Vitro	J Vis Exp	2022	https://doi.org/10.3791/63714	Cortical organoids	hiPSCs	Model for brain neuronal senescence	Robust, fast and highly reproducible generation, maintenance for >1 year, rich cellular diversity, no specialized equipment required, scalable for drug and phenotypic screening, suitable for aging-related neuronal studies and biopharmaceutical screening	Difficulty in controlling the size of neural spheroids
Neurodevelopment	Neurodevelopmental Pathology	Infection Studies	SARS-CoV-2 promotes microglial synapse elimination in human brain organoids	Mol Psychiatry	2022	https://doi.org/10.1038/s41380-022-01786-2	Cerebral organoids	hiPSCs	Model for human brain microglial responses to SARS-CoV-2 infection in the context of neuronal circuits	Contains developing microglia, recapitulates responses of the developing brain to SARS-CoV-2, suitable for microglia-targeted therapeutic screening	No conclusions for mature brain responses, limited donor diversity, use of original SARS-CoV-2 strain only
Neurodevelopment	Functional Studies	Neural Signaling	Large-Area Field Potential Imaging Having Single Neuron Resolution Using 236 880 Electrodes CMOS-MEA Technology	Advanced Science	2023	https://doi.org/10.1002/advs.202207732	Cerebral organoids	hiPSCs	Model for high-resolution electrophysiological analysis of brain slices, iPSC-derived cortical neurons, DRG neurons and brain organoids using HD-CMOS-MEA	Large-area, high-density recording, detection of interregional propagation, γ-oscillations, SPW-Rs and single-neuron activity, soma discrimination, network connectivity mapping, classification of DRG subtypes, analysis of axonal conduction, drug-response profiling, translational relevance for seizure liability and neurotoxicity	Limited long-term slice stability, spatial constraints for single-cell resolution, need for improved inhibitory network quantification, unresolved structure–function correlations, complexity of large-scale data analysis, limited validation across lines and in vivo systems
Neurodevelopment	Neurodevelopmental Pathology	Neurotoxicity	Sevoflurane promotes premature differentiation of dopaminergic neurons in hiPSC-derived midbrain organoids	Frontiers in Cell and Developmental Biology	2022	https://doi.org/10.3389/fcell.2022.941984	Midbrain organoids	hiPSCs	Model for fetal midbrain development under short- and long-term sevoflurane exposure	Human-specific neuropathological features, physiologically relevant, improved recapitulation of human brain architecture compared to 2D cultures, insight into persistent effects of sevoflurane on dopaminergic neuron development	Dose-dependent toxicity at ≥50 μM, limited mechanistic clarity, lack of region-specific or long-term maturation validation, absence of translational fetal pharmacokinetics, no assessment of synaptic or functional outcomes
Neurodevelopment	Model Optimization	Reproducible Generation	Silk scaffolding drives self-assembly of functional and mature human brain organoids	Frontiers in Cell and Developmental Biology	2022	https://doi.org/10.3389/fcell.2022.1023279	Cerebral organoids	hESCs	Model for human brain development	Promotes neuroectoderm formation, reduced intra-organoid variability and necrotic core, more homogeneous differentiation, enhanced functional maturation, more favorable growth and differentiation conditions, mitigates hypoxic effects, simple scaffold generation, layering organization of cortical tissue after LTC, allows generation of organoids with specific size and shape	Limited layering organization, additional cues and growth factors needed
Neurodevelopment	Neurodevelopmental Pathology	Neurotoxicity	Silver nanoparticles exposure induces developmental neurotoxicity in hiPSC-derived cerebral organoids	The Science of The Total Environment	2022	https://doi.org/10.1016/j.scitotenv.2022.157047	Cerebral organoids	hiPSCs	Model for human brain development under silver nanoparticles exposure	Improved recapitulation of human brain architecture compared to 2D cultures to study nanomaterials-induced developmental neurotoxicity in humans	Lack of BBB and blood vessels, necrotic core, limited size and maturity
Neurodevelopment	Functional Studies	Neural Signaling	Quantitative and Qualitative Analysis of Neurotransmitter and Neurosteroid Production in Cerebral Organoids during Differentiation	ACS Chem Neurosci	2023	https://doi.org/10.1021/acschemneuro.3c00246	Cerebral organoids	hiPSCs	Model to study temporal progression of neuronal maturation, neurotransmitter biosynthesis, neurosteroidogenesis and electrophysiological functionality in developing human cerebral organoids	Progressive expression of neuronal and glial markers (e.g., SATB2, CTIP2, GFAP), dynamic neurotransmitter and neurosteroid production, quantitative proteomic and transcriptomic correlation with MEA-based functional readouts, suitability for modeling neurodevelopmental and neuropsychiatric disorders, identification of GABAergic maturation and lipid metabolism during development	Maturation limited to mimicking postnatal stages up to ~300 days, incomplete spatial resolution of neurotransmitter/neurosteroid distribution, need for external cues (e.g., BDNF, cAMP) to induce full differentiation, potential transcript–protein discrepancies due to temporal regulation
Neurodevelopment	Functional Studies	Neural Signaling	Complex activity and short-term plasticity of human cerebral organoids reciprocally connected with axons	Nat Commun	2024	https://doi.org/10.1038/s41467-024-46787-7	Cerebral organoids	hiPSCs	Model to investigate neuronal circuit dynamics, axonal tract formation and short-term synaptic plasticity using axonally connected human cerebral organoids	Emergence of complex oscillatory activity and coordinated bursts, recapitulation of structural features of human long-range cortical connections, demonstration of activity-dependent maturation in projection neurons, capability to model circuit-level plasticity and responses to patterned stimulation	Insufficient neuronal maturation and absence of long-term potentiation, variability across iPSC lines, limited structural and cellular complexity (e.g., absence of glia, vasculature), need for extended culture and optimization to reduce inter-organoid variability and enhance reproducibility of functional readouts
Neurodevelopment	Model Optimization	Reproducible Generation	TGFβ superfamily signaling regulates the state of human stem cell pluripotency and capacity to create well-structured telencephalic organoids	Stem Cell Reports	2022	https://doi.org/10.1016/j.stemcr.2022.08.013	Region-specific organoids	hESCs & hiPSCs	Improving organoid quality/competency using TGF-β related growth factors	Well-structured brain tissues, high degree of developmental potential, suitable for disease modeling	Need for characterizing intrinsic states of hPSC pluripotency across genetically diverse hPSCs, need for adjustment of 4G factor concentrations for different cell lines, batch variabilities in other cell culture components as well as procedural differences in hPSC culture techniques possible
Neurodevelopment	Neurodevelopmental Pathology	Disease Modeling	The ciliary gene INPP5E confers dorsal telencephalic identity to human cortical organoids by negatively regulating Sonic hedgehog signaling	Cell Rep	2022	https://doi.org/10.1016/j.celrep.2022.110811	Cortical organoids	hiPSCs	Model for investigating cilia signaling in telencephalic development	Human-specific insights into disease mechanism underlying neurodevelopmental disorders, recapitulates PCW8 human embryo forebrain arrangement	Lack of biological complexity, presence of neural progenitor and neurons typical of other brain regions, heterogeneity
Neurodevelopment	Functional Studies	Neural Signaling	Flavonoid chrysin activates both TrkB and FGFR1 receptors while upregulates their endogenous ligands such as brain derived neurotrophic factor to promote human neurogenesis	Cell Proliferation	2024	https://doi.org/10.1111/cpr.13732	Cerebral organoids	hiPSCs	Model for neurogenesis enhancement and neurotrophic signalling modulation, platform for screening bioactive flavonoids targeting cognitive decline and neurodegenerative disorders	Enhancement of NSC proliferation and differentiation, activation of BDNF/TrkB and FGF/FGFR1 pathways, sustained neurotrophic signalling, endogenous upregulation of neurogenic factors, mimicry of growth factor activity with improved pharmacokinetics	Lack of in vivo validation in disease models, unclear receptor binding specificity, potential off-target effects or flavonoid metabolism in systemic conditions, unknown long-term impact on neurogenic niche integrity
Neurodevelopment	Functional Studies	Neural Signaling	Human cortical neurogenesis is altered via glucocorticoid-mediated regulation of ZBTB16 expression	Neuron	2024	https://doi.org/10.1016/j.neuron.2024.02.005	Cerebral organoids	hiPSCs & miPSCs	Model for investigating species-specific neurogenic responses to glucocorticoids, platform for studying temporal regulation of transcription factors during human cortical development	Relevance to human-specific gene expression patterns, identification of ZBTB16 as a mediator of GC-induced neurogenic effects, insight into timing-dependent outcomes of prenatal GC exposure, applicability to neurodevelopmental risk assessment	Lack of direct correlation with postnatal functional outcomes, limited ability to extrapolate behavioral implications, potential species differences in GC responsiveness
Neurodevelopment	Neurodevelopmental Pathology	Infection Studies	The Impaired Neurodevelopment of Human Neural Rosettes in HSV-1-Infected Early Brain Organoids	Cells	2022	https://doi.org/10.3390/cells11223539	Cerebral organoids	hiPSCs	Model for human brain development under intrauterine HSV-1 infection	Improved recapitulation of human brain architecture with 3D neural rosettes exhibiting distinct epigenomic landscapes and more dynamic persistence of HSV latency compared to 2D cultures to investigate potential neuropathological effects induced by HSV-1 infection, human-specific insights	Lack of glial cells, microglia and astrocytes, reductionist approach
Neurodevelopment	Vascularization	Vascular Pharmacology	The presence of BBB hastens neuronal differentiation of cerebral organoids - The potential role of endothelial derived BDNF	Biochem Biophys Res Commun	2022	https://doi.org/10.1016/j.bbrc.2022.07.112	Co-culture	Multiple cell origin	Model of human neurogenesis incorporating a functional blood–brain barrier to study brain development using hiPSCs, HBMEC, HUVEC & HA and enable drug screening	Ability to mimic neurovascular interactions, enhanced cortical organization and maturation in BBB-organoids, use of HBMEC for improved BBB integrity and neurotrophic support, elevated BDNF secretion promoting neuronal differentiation, simple and cost-effective system for experimental use	Lack of perfused vasculature, incomplete characterization of BDNF localization and regulation, need for further validation of BBB-organoid interactions, limited in vivo correlation, unresolved mechanisms of BDNF uptake and turnover
Neurodevelopment	Vascularization	Vascular Pharmacology	The Presence of Blood-Brain Barrier Modulates the Response to Magnesium Salts in Human Brain Organoids	Int J Mol Sci	2022	https://doi.org/10.3390/ijms23095133	Co-culture	Multiple cell origin	Model for investigating magnesium-mediated modulation of neurotransmitter receptors and neurotrophic factors using hiPSCs & hBMEC, platform for comparing bioavailability and BBB permeability of magnesium salts, system for evaluating BBB-dependent neuropharmacology in cerebral organoids	Recapitulation of BBB–brain interactions, detection of Mg-specific transcriptional changes in receptor expression (NMDA-R, GABAB-R, GABAA-R), identification of differential efficacy of MgPid vs. MgSO4, demonstration of MgPid-induced BDNF upregulation, suitability for neuropsychiatric drug discovery, support for mechanistic studies on excitotoxicity and neuroplasticity	Lack of functional validation of receptor activity, single time point analysis (35 days), absence of subunit-specific receptor analysis, limited to RNA/protein abundance without downstream signaling readouts, no evaluation of long-term effects or multiple developmental stages
Neurodevelopment	Neurodevelopmental Pathology	Neurotoxicity	The uses of transcriptomics and lipidomics indicated that direct contact with graphene oxide altered lipid homeostasis through ER stress in 3D human brain organoids	Sci Total Environ	2022	https://doi.org/10.1016/j.scitotenv.2022.157815	Cerebral organoids	hiPSCs	Platform for evaluating nanomaterial-induced neurotoxicity, model for assessing graphene oxide (GO) effects on lipid metabolism and ER stress, tool for multi-omics-based mechanistic studies in human CNS contexts, system for preclinical screening of neurotoxic environmental exposures	Better resemblance to in vivo human brain architecture compared to 2D culture, compatibility with transcriptomics and lipidomics, ability to detect ER stress-mediated lipid dysregulation, identification of Cer accumulation as a lipotoxicity marker, suitability for assessing organelle-specific toxicity, high relevance for mechanistic toxicology without reliance on animal models	Lack of BBB and immune cells limits physiological relevance, direct neuron–nanomaterial interaction may not mimic in vivo exposure route, absence of autophagic activation contrasts with prior 2D model findings, need for validation with animal or human data, limited predictive capacity for systemic interactions without organoid-on-chip integration
Neurodevelopment	Functional Studies	Neural Signaling	The growth factor EPIREGULIN promotes basal progenitor cell proliferation in the developing neocortex	The EMBO Journal	2024	https://doi.org/10.1038/s44318-024-00068-7	Cortical organoids	Multiple cell origin	Model of species-specific basal progenitor amplification and neocortex expansion via EPIREGULIN signaling in primate cortical development using mNPCs, monkey NPCs & hNPCs	Ability to recapitulate BP proliferation dynamics in human and primate cortex, functional dissection of EGFR-mediated EPIREGULIN signaling, relevance to cortical folding and brain size evolution, integration of transcriptomics and enhancer assays, identification of primate-specific regulatory elements	Lack of proliferation response saturation in human tissue, limited proliferative effect at high EPIREGULIN concentrations, absence of in vivo validation, potential species-specific desensitization mechanisms, incomplete resolution of downstream signaling contributions
Neurodevelopment	Functional Studies	Neural Signaling	Protruding cantilever microelectrode array to monitor the inner electrical activity of cerebral organoids	Lab on a Chip	2023	https://doi.org/10.1039/d3lc00294b	Cerebral organoids	hESCs & hiPSCs	Model to record extracellular electrical activity within cerebral organoids using long, flexible cantilever-based MEAs on transparent substrates	Allows access to internal organoid regions for localized potential recording, high signal strength for action potential detection, compatible with live imaging (e.g., calcium imaging) due to glass substrate transparency, applicable to a variety of electrically active 3D organoids (e.g., brain, heart, muscle)	Current design limited to single electrode per cantilever, spatial resolution constrained by electrode distribution, mechanical robustness and long-term biocompatibility under extended culture remain under evaluation
Neurodevelopment	Model Optimization	Reproducible Generation	A facile method to generate cerebral organoids from human pluripotent stem cells	EXCLI Journal	2023	https://doi.org/10.17179/excli2023-6299	Cerebral organoids	hESCs	Model for studying human-specific neurodevelopmental pathways, platform for investigating disease mechanisms and drug screening using patient-derived or genetically modified hiPSCs	Removal of Matrigel and spinner flasks enhances accessibility and reproducibility, generation of diverse neural cell types including inhibitory interneurons, astrocytes and oligodendrocytes, capability to recapitulate rudimentary in vivo-like architecture, suitable for long-term culture and functional assessments	Persistent heterogeneity in spatial organization of VZ-like structures, absence of extrinsic axial patterning cues results in variable structural outcomes, limited maturation of neurons (restricted to mid-gestational stage), partial and unintended ventralization despite absence of Shh signaling
Neurodevelopment	Neurodevelopmental Pathology	Neural Injury	A Human Cerebral Organoid Model of Neural Cell Transplantation	Journal of Visualized Experiments	2023	https://doi.org/10.3791/64770	Cerebral organoids	Multiple cell origin	Model for studying human NPC transplantation in CNS-like environments using hiPSCs & hNPCs, platform for assessing survival, differentiation, migration and long-term integration of therapeutic cells, tool for testing cell therapy strategies in neurodegenerative diseases and CNS injuries, applicable to disease-model organoids and other cell types	Cost-effective system, long-term cell persistence (up to 4 months), compatibility with live-cell tracking and multiplexed immunofluorescence, adaptability to drug/cytokine testing, suitability for diverse endpoint analyses (e.g., histology, flow cytometry, tissue clearing), accessible to most laboratories due to simplicity and lack of need for specialized equipment	Developmental immaturity of iPSC-derived organoids, lack of microglia, vasculature and immune components, organoid-to-organoid variability, technical challenges with injection depth and light penetration for deep tissue imaging, limitation in modeling aged or inflamed brain environments, variability depending on developmental stage at time of transplantation
Neurodevelopment	Neurodevelopmental Studies	Region-Specific Organoids	A Robust Pipeline for the Multi-Stage Accelerated Differentiation of Functional 3D Cortical Organoids from Human Pluripotent Stem Cells	Current Protocols	2023	https://doi.org/10.1002/cpz1.641	Cortical organoids	hiPSCs	Platform for modeling human cortical development ex vivo, tool for studying disease-specific mechanisms in neurodevelopmental disorders, system for investigating stage-specific signaling during embryonic neurogenesis	Accelerated cortical neuron maturation, improved temporal control over lineage specification, enhanced reproducibility and specificity compared to conventional methods, retention of developmental milestones typically bypassed by direct conversion approaches	Limited cellular diversity, limited in capturing aspects of in vivo microenvironment
Neurodevelopment	Neurodevelopmental Niche	Immune Niche	An in vivo neuroimmune organoid model to study human microglia phenotypes	Cell	2023	https://doi.org/10.1016/j.cell.2023.04.022	Cerebral organoids	hESCs & hiPSCs	Platform for modeling human microglia development, function and neuro-immune interactions in a human brain-like environment, suitable for studying disease-specific phenotypes (e.g., ASD) and neuron–microglia crosstalk	Human-specific microglial identity preserved, long-term microglia survival and maturation, responsiveness to injury and inflammation, no requirement for exogenous CSF-1, acquisition of in vivo-like transcriptomic and functional profiles, compatibility with patient-derived models, potential for chronic and early disease modeling	Organoid immaturity and variability, absence of some non-neuronal components, unclear host cell contribution to vasculature, limited group size, need for xenotransplantation, technical complexity
Neurodevelopment	Functional Studies	Neural Signaling	Modulation of neuronal activity in cortical organoids with bioelectronic delivery of ions and neurotransmitters	Cell Rep Methods	2024	https://doi.org/10.1016/j.crmeth.2023.100686	Cortical organoids	hESCs	Model for real-time neuromodulation of cortical organoids with targeted K⁺ (excitation) and GABA (inhibition) delivery	Reversible, on-demand control with faster neuromodulation than bath application, potential for chronic electrophysiology, adaptability to diverse ions/molecules for circuit maturation and plasticity	Suboptimal temperature and gas exchange during calcium imaging causing fluorescence decay, necessity for incubator-like conditions and improved spatial targeting for extended, precise measurements
Neurodevelopment	Neurodevelopmental Pathology	Drug Screening	Buprenorphine and methadone differentially alter early brain development in human cortical organoids	Neuropharmacology	2023	https://doi.org/10.1016/j.neuropharm.2023.109683	Cortical organoids	hiPSCs	Model for opioid-induced neurodevelopmental effects, mechanistic dissection of κ-receptor and NMDA receptor pathways	Lack of growth restriction (BUP), preserved network activity (BUP), absence of NMDA antagonism (BUP), κ-receptor antagonism (BUP), functional excitatory and inhibitory circuits	Lack of systemic cues, absence of microglia and vasculature, developmental immaturity, off-target Na⁺ channel effects at high BUP concentration
Neurodevelopment	Model Optimization	HTS	Cerebral Organoid Arrays for Batch Phenotypic Analysis in Sections and Three Dimensions	International Journal of Molecular Sciences	2023	https://doi.org/10.3390/ijms241813903	Cerebral organoids	hESCs & hiPSCs	Phenotypic analysis of disease models, batch immunostaining, 3D imaging, drug screening	Increased throughput, reduced cost and time, preservation of organoid integrity, consistency in staining/imaging, compatibility with large organoids (>1 mm), easy implementation	Limited microwell capacity, lack of integrated culture-to-staining workflow, manual processing of imaging data, scalability required for high-volume screens
Neurodevelopment	Neurodevelopmental Pathology	Neural Injury	Characterization of neural mechanotransduction response in human traumatic brain injury organoid model	Scientific Reports	2023	https://doi.org/10.1038/s41598-023-40431-y	Cerebral organoids	hESCs	Model for traumatic brain injury (TBI), gene expression profiling, calcium signaling analysis, drug target identification, precision medicine	Human-specific model, stratification of injury severity, identification of novel gene products, mechanistic insight into neurodegeneration, potential for personalized therapy, compatibility with drug repurposing	Lack of immune and vascular components, absence of long-term in vivo-like environment, limited modeling of systemic and chronic TBI responses
Neurodevelopment	Neurodevelopmental Studies	Region-Specific Organoids	Deriving early single-rosette brain organoids from human pluripotent stem cells	Stem Cell Reports	2023	https://doi.org/10.1016/j.stemcr.2023.10.020	Cerebral organoids	hiPSCs	Modeling early human neurodevelopment, neural tube defects (NTDs), cortical plate formation, CNS teratogen screening, genetic neurodevelopmental disorders, high-throughput disease modeling	Simple, scalable generation of single-rosette organoids, high reproducibility of early structure, synchronous neurulation, enhanced detection of structural phenotypes, efficient patterning, long-term maturation, compatibility with early compound screening, avoids manual rosette picking	Loss of structural homogeneity after 1 month, lack of extracellular matrix support post-Geltrex removal, impaired late-stage laminar organization, limited modeling of apical RG–basal ECM interactions
Neurodevelopment	Functional Studies	Other	Cell stress in cortical organoids impairs molecular subtype specification	Nature	2020	https://doi.org/10.1038/s41586-020-1962-0	Cortical organoids	hiPSCs	Model for cortical development, cell-type specification, disease phenotypes, developmental trajectory analysis, organoid benchmarking	Single-cell resolution, identification of cell subtypes, pseudoage metrics, area-specific gene analysis, visualization tools	Reduced subtype diversity, marker co-expression, impaired specification, stress-induced artifacts, limited fidelity
Neurodevelopment	Neurodevelopmental Pathology	Neurotoxicity	Effects of acute low-moderate dose ionizing radiation to human brain organoids	PLoS One	2023	https://doi.org/10.1371/journal.pone.0282958	Cerebral organoids	hiPSCs	Model for low-to-moderate dose IR exposure, radiation-induced neurotoxicity, proton therapy risk assessment, acute DNA damage and repair kinetics, neural lineage-specific radiosensitivity, spaceflight-related neurobiology	Ability to track γH2AX dynamics post-IR, presence of diverse neural populations including myelinating oligodendrocytes, transcriptional profiling via RNA-seq, sensitivity to proton-specific effects, biomarker discovery (e.g. LINC02334), adaptability for inclusion of microglia or vascular cells, compatibility with future spatial transcriptomics and organ-on-chip systems	Lack of vasculature and immune components, limited modeling of systemic damage clearance, potential necrosis in organoid core, difficulty modeling chronic or fractionated exposures, restricted tissue complexity vs in vivo CNS, limited throughput for long-term IR studies
Neurodevelopment	Model Optimization	Reproducible Generation	Efficient generation of brain organoids using magnetized gold nanoparticles	Sci Rep	2023	https://doi.org/10.1038/s41598-023-48655-8	Cerebral organoids	hiPSCs	Model for accelerated neurodevelopment, epigenetically regulated brain maturation, drug testing and neurodevelopmental mechanism studies under electromagnetic stimulation	Enhanced neuronal differentiation and maturation, increased organoid size, upregulation of neural stem cell markers, dynamic tissue penetration via EL-EMF, KAT2B-mediated histone acetylation and transcriptional activation, improved reproducibility and speed of organoid generation	Unresolved mechanisms of EMF action, potential off-target effects, unknown long-term stability or safety of magnetized AuNPs, limited translational validation of EMF-based protocols
Neurodevelopment	Functional Studies	Other	Characterization of mitochondrial health from human peripheral blood mononuclear cells to cerebral organoids derived from induced pluripotent stem cells	Scientific Reports	2021	https://doi.org/10.1038/s41598-021-84071-6	Cerebral organoids	hESCs & hiPSCs	Model for investigating mitochondrial health	Presence of electrophysiological responses including both mature and immature neurons and functional and responsive mitochondria, 3-D cell interconnections, potential for therapeutic compound screening, potential for aid in the development of biomarkers, companion diagnostics and novel mitochondrial therapeutics	Immaturity of organoids, limitation of organoid growth, lack of vasculature, need for further evaluation of mitochondrial health in different cell types and at other time points, lack of biological complexity
Neurodevelopment	Functional Studies	Other	Induction of inverted morphology in brain organoids by vertical-mixing bioreactors	Commun Biol	2021	https://doi.org/10.1038/s42003-021-02719-5	Inverted brain organoids	hiPSCs	Model to study fluid dynamics–mediated patterning, primary cilia signaling, GABAergic neuron development and neurological disorders such as Alzheimer’s disease using inverted brain organoids	Inversion of apical–basal polarity via vertical mixing, induction of GABAergic neuron identity, early specification of neural fate, cilia-dependent modulation of Sonic Hedgehog pathway, single-cell transcriptomic validation, compatibility with disease modeling	Incomplete mechanistic resolution of cilia signaling alterations, undefined contribution of ECM removal, unclear causality between early flow-induced cues and long-term fate commitment, reduced deep-layer excitatory neuron specification
Neurodevelopment	Model Optimization	Reproducible Generation	Engineered extracellular matrices facilitate brain organoids from human pluripotent stem cells	Ann Clin Transl Neurol	2023	https://doi.org/10.1002/acn3.51820	Cerebral organoids	hESCs & hiPSCs	Model for neurodevelopment, model for long-term brain maturation, model for human CSF production, model for disease biomarker profiling, platform for therapeutic screening, model for neurodegeneration, model for excitatory/inhibitory imbalance disorders	Defined, xeno-free, scalable scaffold composition, enhanced neuronal and glial maturation, long-term culture with CSF compartment formation, reproducible mechanical properties, tunable bioengineering parameters, reduced exogenous factor influence, compatibility with implantable systems, improved fidelity to human neurodevelopmental profiles	Lower proliferation compared to Matrigel-derived organoids, absence of endogenous growth factors may limit some differentiation cues, lack of widespread adoption, less historical data for benchmarking, potential requirement for material-specific optimization across organoid types
Neurodevelopment	Model Optimization	HTS	Engineering Human Brain Assembloids by Microfluidics	Adv Mater	2023	https://doi.org/10.1002/adma.202210083	Assembloids	hiPSCs	Model for region-specific organoid generation, model for inter-regional brain interaction, platform for high-throughput assembloid assembly, model for disease investigation and compound screening	Controlled and reproducible organoid fusion, high-throughput capacity, spatiotemporal precision, scalable system, mimics human brain interconnectivity, supports migration and functional integration, compatible with customizable neuronal codes	Technical complexity, reliance on specialized microfluidic hardware, limited long-term maturation, reduced accessibility for standard labs, incomplete recapitulation of microenvironmental fidelity
Neurodevelopment	Neurodevelopmental Pathology	Neurotoxicity	Evaluation of Neurotoxicity With Human Pluripotent Stem Cell-Derived Cerebral Organoids	Current Protocols	2023	https://doi.org/10.1002/cpz1.744	Cerebral organoids	hiPSCs	Model for compound screening, model for neurotoxicity assessment, model for neurogenesis and neuronal activity evaluation, platform for electrophysiological profiling of human neurons	Physiologically relevant 3D structure, recapitulates early neurodevelopment, cost-effective implementation, compatibility with EdU labeling, calcium imaging and MEAs, applicable using basic cell culture infrastructure, adaptable for various neuroactive compounds	Protocol variability across labs, limited standardization, restricted to early developmental stages, absence of full brain microenvironment (e.g., vasculature, microglia), interpretation complexity due to organoid heterogeneity
Neurodevelopment	Model Optimization	Long-Term Culture	Generation of advanced cerebellar organoids for neurogenesis and neuronal network development	Hum Mol Genet	2023	https://doi.org/10.1093/hmg/ddad110	Cerebellar organoids	hiPSCs	Model for cerebellar development, model for Purkinje–granule cell interaction, model for synaptic maturation and pruning, platform for childhood cerebellar disorder research, tool for patient-specific disease modeling, application in electrophysiological network studies	Long-term viability (200+ days), generation of mature cerebellar neurons, recapitulation of in vivo gene expression patterns, MEA-confirmed functional integration, visualization of polarity and structural organization via 3D IHC, suitability for neurodevelopmental disorder modeling	Line-to-line variability in developmental timing, delayed network formation compared to some brain regions, limited representation of cerebellar vasculature and immune components, need for extended culture time to reach maturity
Neurodevelopment	Vascularization	Vascular Integration	Generation of Human Blood Vessel and Vascularized Cerebral Organoids	BIO-PROTOCOL	2023	https://doi.org/10.21769/bioprotoc.4870	Cerebral organoids	hESCs	Model for neurovascular interactions, model for brain vascularization, model for microglia–neuron interactions, platform for cerebrovascular disease modeling, platform for brain development and metabolic coupling studies	Inclusion of vascular and microglial components, improved physiological relevance, enhanced structural and functional simulation of in vivo brain vasculature, compatibility with Matrigel embedding, support for extended maturation and invasion modeling	Complex assembly of neural and mesenchymal aggregates, dependence on Matrigel, limited control over vascular architecture, potential variability in microglial differentiation, absence of full perfusion or systemic circulation
Neurodevelopment	Neurodevelopmental Studies	Region-Specific Organoids	Generation of mouse hippocampal brain organoids from primary embryonic neural stem cells	STAR Protoc	2023	https://doi.org/10.1016/j.xpro.2023.102413	Hippocampal organoids	mNSCs	Model for hippocampal development, model for murine neurodevelopmental disease, platform for metabolic and calcium imaging studies, screening tool for CNS-targeted drugs, supportive system for human organoid protocol optimization	Rapid generation, high reproducibility (95%), region-specific identity (hippocampus via WNT3a), compatibility with immunofluorescence, western blot and calcium imaging, amenable to large-scale and cost-effective screening, translatable to genetically modified mouse lines	Limited size, reduced applicability for MEA recordings, lack of vascularization, potential necrotic core formation, incomplete cellular complexity (e.g., limited microglia or oligodendrocytes), species-specific divergence from human brain development
Neurodevelopment	Neurodevelopmental Pathology	Disease Modeling	Generation of ventralized human thalamic organoids with thalamic reticular nucleus	Cell Stem Cell	2023	https://doi.org/10.1016/j.stem.2023.03.007	Thalamic organoids	hESCs	Model to study TRN-specific development and function using ventralized thalamic organoids (vThOs), platform for disease modeling (e.g., ERBB4/PTCHD1-related neurodevelopmental disorders)	Human TRN identity with distinct SPP1+ and ECEL1+ subpopulations, burst firing activity, transcriptomic and electrophysiological relevance to in vivo TRN, CRISPR-based perturbation modeling	Lack of synchronized rhythmic bursting, no thalamocortical connectivity or sensory input, immature neuronal properties, no vasculature or immune cells, limited hESC/iPSC lines tested
Neurodevelopment	Model Optimization	Reproducible Generation	Gradient to sectioning CUBE workflow for the generation and imaging of organoids with localized differentiation	Communications Biology	2023	https://doi.org/10.1038/s42003-023-04694-5	Cerebral organoids	hiPSCs	Modular Gradient-in-CUBE platform for generating morphogen gradients to induce localized differentiation in 3D cell spheroids and organoids, enabling symmetry breaking and axis specification for developmental biology and organoid engineering studies	User-friendly, pump-free gradient generation via passive diffusion, adaptable to multiple morphogen types and customizable for one- or two-axis gradient formation, compatible with various materials (PDMS, acrylic), amenable to downstream imaging and paraffin embedding, facilitates spatially resolved differentiation, modularity supports experimental flexibility and commercialization potential	Limited gradient precision due to reliance on passive diffusion, susceptibility to PDMS-induced small molecule absorption, variability in spheroid shape and seeding geometry, constrained to cortical axis in current implementation, Lack of dynamic control of gradient slope, mechanical heterogeneity from gel sealing, requires organoid- and ECM-specific optimization for reproducibility
Neurodevelopment	Neurodevelopmental Niche	Immune Niche	Human brain organoid model of maternal immune activation identifies radial glia cells as selectively vulnerable	Mol Psychiatry	2023	https://doi.org/10.1038/s41380-023-01997-1	Cerebral organoids	hiPSCs	Modeling maternal immune activation (MIA) via IL-6 trans-signaling in dorsal forebrain organoids (DFOs) to investigate molecular and cellular disruptions in early human neocortical development relevant to neurodevelopmental disorders such as ASD	Human-specific 3D context for MIA modeling, mimics cytokine-induced effects on radial glia proliferation, neuronal subtype distribution (SATB2/CTIP2) and cortical lamination, identifies vRG-specific vulnerability and translational repression, recapitulates immune gene (MHCI/B2M) upregulation, reveals STAT3 and novel NR2F1 regulon involvement, bridges human epidemiology with mechanistic insights f…	Limited to male organoids, omitting sex-specific responses, Lack of microglia, requiring artificial trans-signaling via Hyper-IL-6, short observation window post-treatment, regional specificity restricted to dorsal forebrain, potential divergence from in vivo complexity and immune cell interactions, further validation needed for long-term and later-stage neurodevelopmental consequences
Neurodevelopment	Neurodevelopmental Niche	Immune Niche	Human microglia maturation is underpinned by specific gene regulatory networks	Immunity	2023	https://doi.org/10.1016/j.immuni.2023.07.016	Co-culture	hESCs	Multi-omic modeling of human fetal and postnatal (PN) microglia development using primary tissue, iPSC-derived microglia, cerebral organoid co-cultures and computational tools (TIMON, TFAct) to define transcription factor (TF) networks and enhancer usage	Identification of developmental stage-specific TF networks, including MiTF-TFE family in fetal microglia, integration of chromatin and transcriptomic data to reveal cell-type-specific enhancer dynamics, TIMON captures cooperative TF interactions, TFAct infers TF activity at single-cell resolution beyond promoter-centric limitations, validates iPSC-derived microglia and engrafted models as transcr…	Unclear impact of sex, genetic background and donor age on microglial differentiation post-engraftment, limited cross-species signaling compatibility in xenograft models, incomplete recapitulation of yolk-sac ontogeny, enhancer-gene mapping constrained by distance-based assumptions, lack of long-range regulatory interaction resolution, regional organoid context not yet exploited to study microgli…
Neurodevelopment	Neurodevelopmental Pathology	Disease Modeling	In depth characterization of midbrain organoids derived from wild type iPSC lines	PLoS One	2023	https://doi.org/10.1371/journal.pone.0292926	Midbrain organoids	hiPSCs	Generation and benchmarking of midbrain-specific organoids (MOs) from multiple healthy donor-derived iPSC lines for use in disease modeling, phenotypic comparison and control datasets in neurodevelopmental and neurodegenerative studies	Reproducible MO formation across lines and batches, recapitulates midbrain-like features with neuronal and glial marker expression (e.g., TUJ1, CAS, GFAP, GABA, MOR), RNA-seq confirms transcriptomic consistency, captures physiological neuronal-glial ratios, provides control reference lines for future studies, amenable to high-resolution ultrastructural validation (TEM, SEM), scalable via bioreact…	Low yield of dopaminergic neurons (TH <1%), lack of functional assays (e.g., electrophysiology, dopamine/neuro-melanin production), absence of microglia or other glial lineage validation, reliance on a single differentiation protocol, limited spatial resolution due to 2D analysis of 3D structures, protocol complexity may hinder broader application without further optimization or comparison to alt…
Neurodevelopment	Functional Studies	Other	Mass spectrometry imaging as an emerging tool for studying metabolism in human brain organoids	Frontiers in Molecular Biosciences	2023	https://doi.org/10.3389/fmolb.2023.1181965	Forebrain organoids	hiPSCs	Model for spatial metabolomic profiling of lipid distribution in human cerebral organoids using high-resolution MALDI-MSI	Optimization of sample preparation for lipid preservation and minimal analyte delocalization, identification of region-specific lipid species (e.g., SM 34:1, PE 36:3, CerPE 36:1) enriched in neurogenic rosettes, correlation of lipid localization with neurodevelopmental processes, capability to infer metabolic activity and signaling within 3D brain structures, compatibility with histology and broa…	Lack of single-cell resolution, limited functional annotation for some detected lipid species, potential embedding artifacts if protocols are not optimized, no integration with transcriptomic or proteomic data, need for future validation of lipid function in organoid development and disease modeling
Neurodevelopment	Neurodevelopmental Studies	Region-Specific Organoids	Inflammatory Response and Exosome Biogenesis of Choroid Plexus Organoids Derived from Human Pluripotent Stem Cells	Int J Mol Sci	2023	https://doi.org/10.3390/ijms24087660	Choroid plexus organoids	hiPSCs	Model for choroid plexus (ChP) development, inflammatory response and extracellular vesicle (EV) biogenesis using hiPSC-derived ChP organoids with defined Wnt activation	Recapitulation of telencephalic ChP identity with BMP/Wnt pathway involvement, induction of ChP markers (CLIC6, AQP1, PLTP), absence of neuronal contamination, responsiveness to Aβ42 oligomers with upregulation of MMP2/9 and inflammatory markers, demonstration of EV production and secretion, potential for modeling B-CSF-B barrier function and neuroinflammatory mechanisms in Alzheimer’s disease an…	Limited regional specificity (lateral ventricle identity only), lack of neuronal or microglial co-culture, variable differentiation efficiency under CHIR conditions, absence of functional EV cargo analysis, need for further validation of pathological responses and barrier integrity, absence of long-term or dynamic functional assays (e.g., permeability, cytokine flux)
Neurodevelopment	Functional Studies	Other	Organelle mapping in dendrites of human iPSC-derived neurons reveals dynamic functional dendritic Golgi structures	Cell Reports	2023	https://doi.org/10.1016/j.celrep.2023.112709	Cerebral organoids	hiPSCs	Model to study polarized protein trafficking, organelle dynamics and Golgi outpost biology in mature hiPSC-derived human neurons	Robust generation of functional neurons from hiPSCs, reproducible polarization and synaptogenesis, dynamic live imaging of secretory organelles, identification of functional, motile dendritic Golgi mini-stacks, relevance to neurodevelopment and disease-associated Golgi abnormalities	Neuronal clustering in culture complicates single-cell analysis, limited spatial resolution for isolating individual cell responses, need for micropatterned substrates to improve organization and facilitate cell-level phenotyping
Neurodevelopment	Neurodevelopmental Niche	Immune Niche	Integrating human iPSC-derived macrophage progenitors into retinal organoids to generate a mature retinal microglial niche	Glia	2023	https://doi.org/10.1002/glia.24428	Vision-associated organoids	hiPSCs	Model for mature human retinal microglial integration using iPSC-derived microglia co-cultured with retinal organoids	Reconstitution of retinal microglial niche, migration, maturation and localization of iMGs to OPL, expression of mature microglial markers, enrichment of complement and synaptic pruning pathways, compatibility across donor lines, potential for human-specific disease modeling and drug screening, preservation of RO transcriptional identity	Low iMG integration efficiency, absence of inner retina and retinal ganglion cells, lack of vasculature, limited iMG proliferation, technical sensitivity of MPC culture, requirement for careful media handling during co-culture initiation
Neurodevelopment	Vascularization	Vascular Integration	Integrative single-cell RNA-seq analysis of vascularized cerebral organoids	BMC Biol	2023	https://doi.org/10.1186/s12915-023-01711-1	Assembloids	hiPSCs	Model for evaluating transcriptomic heterogeneity in vascularized cerebral organoids using integrative single-cell RNA-seq analysis across vascularization protocols	Identification of protocol-dependent induction of BBB-related genes, microglia- and ependymal-like populations, demonstration of neuron–endothelial interaction effects, detection of improved neuronal gene expression with vasculature, benchmarking of vascularization strategies, guidance for future assembloid fusion and extended culture approaches	Variation in supplements and culture duration across protocols, absence of ectodermal cells in some datasets, incomplete vascular or immune cell identity, batch effects from cross-laboratory data, lack of functional validation and spatial transcriptomic resolution
Neurodevelopment	Functional Studies	Other	Single Cerebral Organoid Mass Spectrometry of Cell-Specific Protein and Glycosphingolipid Traits	Analytical Chemistry	2023	https://doi.org/10.1021/acs.analchem.2c00981	Cerebral organoids	hiPSCs	Model to profile and validate cerebral organoid heterogeneity using single-organoid mass spectrometry of cell-specific protein and lipid traits	High-sensitivity LC-MS for quantitative analysis of single COs, systematic protein and lipid marker profiling, removal of matrix components to minimize interference, reproducible discrimination of aberrantly differentiated organoids, post-analytical correction of batch variability, potential application in neurodevelopment and neurodegeneration research	Requirement for 3–5 COs per group to identify outliers increases culture workload, necessity to establish LC conditions and SRM assays for multiple analytes, absence of absolute quantification, characterization limited to available marker panels
Neurodevelopment	Functional Studies	Other	Volumetric compression by heterogeneous scaffold embedding promotes cerebral organoid maturation and does not impede growth	Cell Systems	2023	https://doi.org/10.1016/j.cels.2023.09.004	Cerebral organoids	hESCs	Model to investigate mechanical confinement in CNS organoid development using soft alginate shell, assessment of size, morphology and neural differentiation under compressive stress	Simulation of in vivo mechanical constraint (e.g., meninges, ventricles), enhancement of organoid size, rosette formation, NSC proliferation and neural differentiation, tunable, bioinert and non-degradable matrix avoids biochemical interference, suitability for mechanoregulation studies	Incomplete synaptogenesis at early timepoints, lack of spatial control over region-specific patterning, fixed compressive threshold limits long-term applicability, absence of fully defined ECM components or vascularization
Neurodevelopment	Vascularization	Vascular Maturation	Large-scale perfused tissues via synthetic 3D soft microfluidics	Nature Communications	2023	https://doi.org/10.1038/s41467-022-35619-1	Cerebral organoids	hiPSCs	Model for perfused engineered tissues and organoids using 3D-printed, non-swelling hydrogel-based soft microfluidic networks	Long-term perfusion with controlled capillary architecture, enhanced differentiation and viability of neural and liver tissues, compatibility with various ECMs, scalability (>15 mm³ constructs), prediction of in vivo drug metabolism (e.g., theophylline), prevention of core apoptosis in cerebral organoids, customizable network geometry for spatial patterning	Absence of physiological zonation and cortical layering, lack of adaptive vascular remodeling and BBB features, no embedded endothelial cells, uniform perfusion limits symmetry breaking, need for integration with degradable or endothelial-lined channels for advanced biomimicry
Neurodevelopment	Functional Studies	Other	Brain Chimeroids reveal individual susceptibility to neurotoxic triggers	Nature	2024	https://doi.org/10.1038/s41586-024-07578-8	Cortical organoids	hESCs & hiPSCs	Model to investigate inter-individual variation in neurodevelopment and disease susceptibility using mixed-donor human cortical organoids (Chimeroids), potential use in patient stratification and drug efficacy prediction	Intra-organoid integration of cells from multiple human PSC donors, assessment of genetic, epigenetic and phenotypic diversity in a controlled microenvironment, suitability for high-content analysis of population-level variation and drug response	Labour-intensive protocol requiring expertise in cortical organoid generation, critical dependence on early patterning validation, current scalability limited, automation and larger donor pools needed for population-scale applications
Neurodevelopment	Neurodevelopmental Pathology	Neurotoxicity	Long-term exposure to cadmium disrupts neurodevelopment in mature cerebral organoids	The Science of The Total Environment	2023	https://doi.org/10.1016/j.scitotenv.2023.168923	Cerebral organoids	hiPSCs	Model for developmental neurotoxicity of chronic cadmium exposure using long-term treated human iPSC-derived cerebral organoids	Recapitulation of dose-dependent Cd effects at environmentally and occupationally relevant concentrations, disruption of neural progenitor balance and cortical layer organization, identification of synaptic and ion homeostasis disturbances via transcriptomics, insights into zinc/copper transporter dysregulation and metallothionein induction, relevance to human fetal neurodevelopment and neuropsyc…	Lack of microglia and vasculature precludes neuroimmune interaction analysis, potential hypoxia and necrosis in organoid core, absence of in vivo validation, limited resolution of cellular heterogeneity without single-cell profiling
Neurodevelopment	Functional Studies	Other	Extracellular vesicle-mediated trafficking of molecular cues during human brain development	Cell Reports	2024	https://doi.org/10.1016/j.celrep.2024.114755	Cerebral organoids	hiPSCs	Model for studying extracellular vesicle-mediated intercellular communication during human brain development, platform for investigating cell type- and stage-specific EV cargo and uptake mechanism	Presence of developmentally regulated EV proteome, inclusion of functional transcription factors such as YAP1, identification of cell type-specific EV uptake patterns, use of 3D cerebral organoids to recapitulate physiologic tissue complexity, demonstration of nuclear EV localization during NPC mitosis	Lack of in vivo validation, limited structural and cellular complexity of cerebral organoids, absence of non-neuroectodermal components (e.g., microglia, vasculature), EV subtype resolution constrained by overlapping size and markers, focus restricted to NPCs
Neurodevelopment	Model Optimization	Reproducible Generation	Matrigel Tunes H9 Stem Cell-Derived Human Cerebral Organoid Development	Organoids	2023	https://doi.org/10.3390/organoids2040013	Cerebral organoids	hESCs	Model to modulate cerebral organoid cell type composition, including choroid plexus (ChP) differentiation, via Matrigel dosage and delivery method	Tunable organoid phenotype through Matrigel concentration, BMP4-mediated ChP enrichment at high Matrigel levels, simplified ChP model generation, identification of Matrigel dose-dependent effects on rosette size and cell viability, potential for high-throughput and reduced-labor protocols, broad implications for other organoid systems and matrix selection	Findings limited to H9-derived hCOs, uncertain generalizability across iPSC lines, unresolved influence of Matrigel components and mechanobiological cues, possible confounding by base media composition, variability introduced by lot-to-lot differences in matrix formulations
Neurodevelopment	Model Optimization	Reproducible Generation	Microfibrous Scaffolds Guide Stem Cell Lumenogenesis and Brain Organoid Engineering	Adv Mater	2023	https://doi.org/10.1002/adma.202300305	Cerebral organoids	hESCs	Model to guide cerebral organoid self-organization and high-throughput culture using geometrically defined scaffold platforms	Programmable modulation of lumenogenesis, spatial immobilization for imaging and manipulation, scalable formation of discrete embryoid bodies, compatibility with long-term culture and mature phenotypes, enhanced throughput for culture, treatment and imaging, adaptability for studies on neuroepithelium patterning, neural tube defects and optogenetic applications	Incomplete characterization of long-term effects such as necrotic core formation, platform optimization required for sustained culture and regional specification, unknown compatibility with all iPSC lines or other organoid types without adaptation
Neurodevelopment	Neurodevelopmental Pathology	Infection Studies	Modelling host- Trypanosoma brucei gambiense interactions in vitro using human induced pluripotent stem cell-derived cortical brain organoids	F1000Res	2023	https://doi.org/10.12688/f1000research.131507.2	Cerebral organoids	hiPSCs	Model to study T. brucei gambiense–human CNS interactions using iPSC-derived brain organoids as an in vitro alternative to animal models, in alignment with 3Rs principles	Transcriptional activation of innate-like immune genes (CXCL14, IL33, C4B) and vasculogenesis-related factors (VEGFA, VEGFC, VWF), human-specific host–pathogen response modeling, reduction of animal use (~47% for infection studies, ~27% for parasite propagation), foundational framework for neuro-immunological investigations using 3D culture systems	Lack of key immune and vascular cell types (e.g., microglia, endothelial cells), limited organoid maturity, inability to assess full immunological response, need for incorporation of additional organoid "building blocks" to enhance physiological relevance and functional modeling of CNS infections
Neurodevelopment	Neurodevelopmental Pathology	Disease Modeling	Modelling hyperexcitability in human cerebral cortical organoids: Oxygen/glucose deprivation most effective stimulant	Heliyon	2023	https://doi.org/10.1016/j.heliyon.2023.e14999	Cerebral organoids	hESCs	Model to study seizure-like hyperexcitability and metabolic stress in developing human cortex using hESC-derived cerebral organoids	Detection of OGD- and chemoconvulsant-induced changes in oscillatory power, emergence of spontaneous hyperexcitable events with cross-frequency coupling, ability to investigate immature seizure dynamics, including GABAergic excitatory responses, use of organoids as a preclinical assay for seizure-inducing stimuli and personalized epilepsy therapeutics	Limited maturation and incomplete cell-type composition (e.g., GABAergic interneurons), absence of vasculature, technical constraints of 2D electrophysiology in 3D tissue, limited patch clamp yield, organoid necrosis beyond 4–6 months, lack of molecular correlation (e.g., Patch-seq, immunohistochemistry), seizure-like activity does not fully replicate in vivo epileptiform discharges
Neurodevelopment	Neurodevelopmental Pathology	Neurotoxicity	Nanoscale Diesel-Exhaust Particulate Matter (DPM) Impairs Synaptic Plasticity of Human iPSCs-Derived Cerebral Organoids	BioChip Journal	2023	https://doi.org/10.1007/s13206-023-00107-1	Cerebral organoids	hiPSCs	Model to assess nanoscale diesel particulate matter (DPM) neurotoxicity using iPSC-derived cerebral organoids simulating fetal human brain development	Enable evaluation of developmental neurotoxicity, synaptic dysregulation, excitatory/inhibitory imbalance, electrophysiological impairment and neuroinflammatory marker expression in response to DPM, reduce animal usage, facilitates study of environmental neurodevelopmental risk factors	Lack of vascular and immune compartments, absence of full neuronal subtype maturation, limited resolution of long-term pathological mechanisms, require complementary in vivo or multi-organoid systems for validation
Neurodevelopment	Model Optimization	Reproducible Generation	Novel model of cortical-meningeal organoid co-culture system improves human cortical brain organoid cytoarchitecture	Sci Rep	2023	https://doi.org/10.1038/s41598-023-35077-9	Cerebral organoids	hiPSCs	Model to generate consistent single-rosette human cortical organoids (hCOs) and improve corticogenesis via meningeal co-culture	Rapid and reproducible neuroepithelial tube-like structure formation, support early and region-specific cortical patterning, enhance marginal zone, deep/upper cortical layers, oSVZ and astrocyte maturation, provide physiologically relevant cues through meningeal-derived trophic factors, improve laminar architecture and organoid-to-native tissue comparability	Labor-intensive and low-throughput single rosette protocol, absence of vascular compartment, use of non-isogenic meningeal cells, unclear long-term effects of co-culture, require further validation via electrophysiology, calcium imaging and transcriptomics, GFAP expression confounding due to prior FBS exposure
Neurodevelopment	Model Optimization	Reproducible Generation	Optimized protocol for analysis of neural stem proliferation in human-pluripotent-stem-cell-derived cerebral organoids	STAR Protocols	2023	https://doi.org/10.1016/j.xpro.2023.102169	Cerebral organoids	hiPSCs	Model to generate cerebral organoids from hPSCs for studying human cortical development, patterning and early morphogenesis	Simple, accessible protocol, reproducible neural-tube-like induction, compatible with phenotypic assays, efficient neural lineage patterning, reduced technical complexity compared to guided protocols	Frequent formation of multiple ventricles per organoid, poor maintenance of single neural tube over time, limited cortical lamination resembling six-layer cortex, absence of vasculature and core perfusion, risk of central necrosis and structural disintegration with organoid growth
Neurodevelopment	Functional Studies	Protein Studies	Human PSCs determine the competency of cerebral organoid differentiation via FGF signaling and epigenetic mechanisms	iScience	2022	https://doi.org/10.1016/j.isci.2022.105140	Cerebral organoids	hESCs & hiPSCs	Model for investigating FGF inhibition-mediated differentiation competency in neurodevelopment	Simplified 3D system with improved recapitulation of human brain architecture compared to 2D cultures to study FGF signaling in humans, human-specific insights, physiologically relevant and controlled environment, capability for directed differentiation of PSCs into various cell types whose specification is regulated by WNT5A signaling, potential for ex vivo brain organogenesis models, organoid-b…	Lack of biological complexity, need for further investigation of underlying mechanisms
Neurodevelopment	Neurodevelopmental Pathology	Disease Modeling	Organoid models of breathing disorders reveal patterning defect of hindbrain neurons caused by PHOX2B-PARMs	Stem Cell Reports	2023	https://doi.org/10.1016/j.stemcr.2023.05.020	Cerebral organoids	hiPSCs	Model for congenital central hypoventilation syndrome (CCHS) using hPSC-derived HBSOs and HCOs to investigate PHOX2B-PARMs effects on hindbrain development, neuronal differentiation and respiratory center specification	Robust generation of RTN-like and other hindbrain neurons, complementary HBSO and HCO platforms for molecular, functional and high-throughput analyses, amenable to electrophysiology, scRNA-seq and drug screening, patient-specific modeling with isogenic controls	Impaired hindbrain patterning fidelity in PHOX2B-PARM models, incomplete response to SHH signaling, absence or dysregulation of key neuronal subtypes (e.g., PHOX2B+RTN, C1), lack of integrated enteric circuitry, need for further validation in co-patterned organoid systems
Neurodevelopment	Neurodevelopmental Pathology	Disease Modeling	PCDH12 loss results in premature neuronal differentiation and impeded migration in a cortical organoid model	Cell Reports	2023	https://doi.org/10.1016/j.celrep.2023.112845	Cerebral organoids	hESCs & hiPSCs	Model to study the role of PCDH12 in cortical development, including progenitor cell cycle dynamics, neurogenesis and neuronal migration in human brain organoids	Reconstitution of microcephaly-like phenotype, identification of early cell cycle exit and accelerated neurogenesis in PCDH12-deficient progenitors, use of WRC recruitment to reveal cytoskeletal involvement, relevance to callosal dysgenesis and epilepsy, organoid-based dissection of δ2-PCDH functional diversity	Use of chemical ADAM10 inhibitor with potential off-target effects, lack of genetic perturbation to validate ADAM10-specific PCDH12 cleavage, limited capacity of organoids to model full in vivo cortical environment, unclear translational relevance of in vitro findings without vascular or immune components
Neurodevelopment	Model Optimization	HTS	Production of Highly Uniform Midbrain Organoids from Human Pluripotent Stem Cells	Stem Cells International	2023	https://doi.org/10.1155/2023/3320211	Midbrain organoids	hESCs & hiPSCs	Model to study midbrain development, neurotoxin response and high-throughput drug screening for Parkinson’s and related neuronal diseases using scalable, uniform and rapidly maturing brain organoids	High-throughput generation of highly uniform midbrain organoids without automation or predifferentiation, robust neuronal subtype and glial cell composition including GABAergic, glutamatergic neurons, astrocytes and oligodendrocytes, reduced production cost (up to 90%), functional maturation within 30 days, compatibility with toxicological assays using neurotoxins such as MPTP	Absence of vascularization, lack of integration with immune or peripheral systems, limitation to midbrain region specification, manual handling required for scale-up despite reduced cost, limited long-term maintenance data beyond early maturation stage
Neurodevelopment	Model Optimization	Reproducible Generation	Protocol for generating embedding-free brain organoids enriched with oligodendrocytes	STAR Protoc	2023	https://doi.org/10.1016/j.xpro.2023.102725	Cerebral organoids	hiPSCs	Model to study human CNS white matter development, oligodendrogenesis and myelination, applicable for disease modeling of leukodystrophies and other demyelinating disorders	Embedding-free generation of oligodendrocyte-enriched brain organoids, presence of myelin-producing cells, transcriptional resolution of oligodendrocyte lineage progression via scRNA-seq, relevance to white matter disease modeling	Absence of co-produced microglia, lack of functional electrophysiological assessments (e.g., MEA, patch-clamp), no integrated vasculature, limited insight into full neuro-glial interaction and in vivo-like functionality
Neurodevelopment	Model Optimization	Reproducible Generation	Protocol for generating reproducible miniaturized controlled midbrain organoids	STAR Protoc	2023	https://doi.org/10.1016/j.xpro.2023.102451	Midbrain organoids	hESCs	Model to study midbrain development and dopaminergic neuron differentiation, suitable for compound screening and disease modeling of Parkinson’s disease and related neurodegenerative conditions	Reproducible organoid size and composition, absence of necrotic core, no Matrigel or spinner flask required, reduced media consumption, prevention of organoid fusion, compatibility with high-throughput workflows	Requires CHIR titration per cell line, labor-intensive transfer from AggreWell™400 to EB-Disk360, long-term culture needed for full maturation, absence of direct assessment of pathological markers (e.g., α-synuclein aggregates)
Neurodevelopment	Neurodevelopmental Pathology	Neural Injury	Protocol for human brain organoid transplantation into a rat visual cortex to model neural repair	STAR Protoc	2023	https://doi.org/10.1016/j.xpro.2023.102470	Cerebral organoids	hiPSCs	Model to assess integration and efficacy of human stem-cell-derived forebrain organoids as structured grafts for neural repair following cortical injury in vivo	In vivo transplantation platform enabling evaluation of graft-host integration, applicability to brain injury models, standardized surgical workflow, relevance to visual cortex regeneration	Immunosuppression with cyclosporine restricts graft viability to ~3 months, limited applicability to non-occipital cortex regions due to intrinsic forebrain organoid patterning, requires adaptation for other cortical targets or immunodeficient host models
Neurodevelopment	Functional Studies	Protein Studies	Retinoblastoma protein controls growth, survival and neuronal migration in human cerebral organoids	Development	2017	https://doi.org/10.1242/dev.143636	Cerebral organoids	hESCs	Model for investigating RB-mediated growth, survival and neuronal migration in neurodevelopment	Simplified 3D system with improved recapitulation of human brain architecture compared to 2D cultures to study RB dysfunctions in neurodevelopment, physiologically relevant and controlled environment	Lack of phagocytosis, organoid heterogeneity and variablity, lack of biological complexity
Neurodevelopment	Functional Studies	Protein Studies	Human Cortical Organoids Expose a Differential Function of GSK3 on Cortical Neurogenesis	Stem Cell Reports	2019	https://doi.org/10.1016/j.stemcr.2019.09.005	Cortical organoids	hESCs & hiPSCs	Model for investigating glycogen synthase kinase 3-mediated proliferation and polarity in neurodevelopment	Single-cell transcriptomic resolution, reveal stage-specific GSK3 dependence, highlight selective transcriptional impacts, uncover regulatory mechanisms in human-specific oRG-dependent expansion	CHIR treatment affects multiple pathways, long-term protein-level consequences remain undetermined, limited in capturing full in vivo complexity of radial glia architecture and post-transcriptional regulation
Neurodevelopment	Neurodevelopmental Pathology	Neurotoxicity	Reactive Oxygen Species Mediate Transcriptional Responses to Dopamine and Cocaine in Human Cerebral Organoids	International Journal of Molecular Sciences	2023	https://doi.org/10.3390/ijms242216474	Cerebral organoids	hESCs	Model to study dopamine and cocaine-induced oxidative stress, intracellular signaling (Ca²⁺, cAMP) and transcriptomic responses in human ventral forebrain organoids	Demonstration of ROS-mediated responses to dopamine and cocaine, detection of immune, ECM and HOX gene regulation, identification of downregulation in synaptogenesis, CREB and calcium signaling pathways, relevance to prenatal exposure and neurodevelopment, use of a human-specific multicellular platform	Lack of cell type-specific resolution, inference of functional outcomes from bulk transcriptomic data, need for in vivo validation of ROS-mediated pathways, variability in organoid composition
Neurodevelopment	Neurodevelopmental Studies	Region-Specific Organoids	Recipe for pituitary organoids	Front Endocrinol (Lausanne)	2023	https://doi.org/10.3389/fendo.2022.1025825	Hypothalamic-pituitary organoids	hESCs & hiPSCs	Model to study human hypothalamus-pituitary development, hormone secretion and feedback regulation, tool for disease modeling of hypopituitarism and regenerative transplantation research	Generation of dual hypothalamic-pituitary tissues from hPSCs in 3D culture, demonstration of ACTH secretion and endocrine feedback loops, potential for functional transplantation in hypopituitarism models, utility for investigating human-specific developmental pathways, relevance for regenerative medicine and drug screening	Suboptimal differentiation efficiency of corticotrophs and other anterior pituitary lineages, necessity of cGMP-compatible, xeno-free conditions, requirement of further optimization of Wnt, BMP and SHH signaling modulation, tumorigenic risk from hypothalamic neural progenitors, need for immunosuppression in xenotransplantation studies, preclinical validation in large animals required before clini…
Neurodevelopment	Model Optimization	HTS	Reliable multiplex generation of pooled induced pluripotent stem cells	Cell Reports Methods	2023	https://doi.org/10.1016/j.crmeth.2023.100570	Cerebral organoids	hiPSCs	Model to perform high-throughput genetic screens, reprogramming efficiency analysis and pooled donor-based iPSC differentiation assays for cerebral organoid studies and other lineage-specific protocols	Generation of pooled iPSC libraries from over 100 genetically distinct donors, reliable reprogramming with minimal donor dropout, compatibility with whole-genome sequencing-based deconvolution, demonstration of differentiation capacity into neuronal lineages, reduction of experimental variability and cost, applicability for large-scale GWAS, transcriptomic profiling and drug response studies	Reduced donor diversity after extended culture or differentiation, current validation limited to LCL-derived iPSCs, untested efficacy in pooled reprogramming of PBMCs or fibroblasts, potential need for clonal selection to address aberrant reprogramming events, sample size underpowered to detect subtle genetic associations
Neurodevelopment	Model Optimization	Long-Term Culture	Robust Tissue Fabrication for Long-Term Culture of iPSC-Derived Brain Organoids for Aging Research	J Vis Exp	2023	https://doi.org/10.3791/64586	Cerebral organoids	hiPSCs	Model to optimize reproducible formation, embedding and maturation of iPSC-derived cerebral organoids using integrated strategies such as EB standardization, matrix embedding, fiber scaffolding and orbital shaking for long-term in vitro neurodevelopmental and aging studies	Standardized EB formation with low diameter variability, matrix embedding to promote differentiation, ECM integrity and long-term culture, PLGA fiber scaffolding to support 3D structure and maturation, gentle orbital agitation to improve nutrient diffusion, minimal need for exogenous biological factors, improved consistency across replicates	Technical variability in manual transfer and embedding steps, risk of organoid damage from improper pipetting or shear stress, dependency on Matrigel or synthetic scaffolds for optimal outcomes, potential loss of reproducibility without strict diameter and timing control, limited scalability without automation
Neurodevelopment	Neurodevelopmental Pathology	Infection Studies	SARS-CoV-2 infects epithelial cells of the blood-cerebrospinal fluid barrier rather than endothelial cells or pericytes of the blood-brain barrier	Fluids and Barriers of the CNS	2023	https://doi.org/10.1186/s12987-023-00479-4	Cerebral organoids	hiPSCs	Model to study SARS-CoV-2 infection susceptibility in human CNS-associated barrier cells using hiPSC-derived brain microvascular endothelial cells, pericytes and choroid plexus epithelial cells	Identification of the choroid plexus (ChP) and its epithelial barrier (BCSFB) as a preferential site for productive SARS-CoV-2 infection, validation of in vitro findings by analysis of post-mortem brain tissues from COVID-19 patients, confirmation of ACE2 localization to perivascular mural cells rather than endothelial cells, distinction between BBB (non-permissive) and BCSFB (permissive) models,…	Donor-dependent variability in ACE2 expression and susceptibility of pericytes, inconsistent ACE2 detection in ChP epithelial cells, limited detection of SARS-CoV-2 RNA in ChP tissue suggesting low viral replication, potential technical variance between differentiation protocols and cell lines, incomplete understanding of long-term functional consequences of ChP infection on CSF dynamics and neur…
Neurodevelopment	Neurodevelopmental Studies	Region-Specific Organoids	Silicate Microfiber Scaffolds Support the Formation and Expansion of the Cortical Neuronal Layer of Cerebral Organoids With a Sheet-Like Configuration	Stem Cells Transl Med	2023	https://doi.org/10.1093/stcltm/szad066	Cerebral organoids	hiPSCs	Model to study scaffold-supported corticogenesis, cortical neuron differentiation and potential regenerative therapy using SiF-integrated cortical organoids (COSFs)	Enhanced cortical layer thickness and neuronal maturation within porous SiF scaffolds, sheet-like morphology amenable to integration with organ-on-a-chip platforms and electrophysiological devices, scaffold-supported self-organization without collapse during long-term culture, maintenance of viability for ≥70 days, recapitulation of radial migration and neuronal organization, potential applicatio…	Incomplete cortical layer compartmentalization, line-to-line variability in differentiation efficiency, limited synaptic maturation, absence of mesenchymal support tissues (e.g., meninges), requirement for optimization of scaffold composition and potential addition of astrocytes/oligodendrocytes for full maturation, unclear integration potential in vivo without further functional validation
Neurodevelopment	Functional Studies	Protein Studies	Constitutive activity of a G protein-coupled receptor, DRD1, contributes to human cerebral organoid formation	Stem Cells	2020	https://doi.org/10.1002/stem.3156	Cerebral organoids	hiPSCs	Model for investigating DRD1-mediated G-protein signaling in neurodevelopment	Simplified 3D system with improved recapitulation of human brain architecture compared to 2D cultures to study DRD1 signaling in neurodevelopment, physiologically relevant and controlled environment	Low presence of dopaminergic neuronal progenitors, lack of biological complexity
Neurodevelopment	Functional Studies	Protein Studies	FICD activity and AMPylation remodelling modulate human neurogenesis	Nature Communications	2020	https://doi.org/10.1038/s41467-019-14235-6	Cerebral organoids	hiPSCs	Model for AMPylation dynamics during neurogenesis, stem cell differentiation, ER stress and protein homeostasis using in situ chemical-proteomics in 2D/3D systems	FICD-dependent and -independent AMPylation mapping, identification of cell-type- and condition-specific AMPylation, discovery of novel AMP transferases, functional linkage to UPR and neuronal differentiation	Low AMPylation site resolution, limited in situ quantification, unresolved target-specific functions
Neurodevelopment	Vascularization	Vascular Development	Spatially Self-Organized Three-Dimensional Neural Concentroid as a Novel Reductionist Humanized Model to Study NeuroVascular development	Advanced Science	2023	https://doi.org/10.1002/advs.202304421	Cerebral organoids	hESCs	Model to study neuroVascular development, cell migration, cortical organization and pericyte specification in a human PSC-derived 3D system, potential use for modeling BBB formation, neurovascular interactions and brain injury repair	Homogeneous concentric cytoarchitecture, spontaneous generation of radial glia, deep-layer neurons, interneurons, astrocytes and pericyte-like cells, enhanced neuronal differentiation and migration by ECs, GRN analysis reveals vascular and neurodevelopmental transcriptional drivers, improved maturation and patterning, presence of endothelial-pericyte-neural triad mimicking BBB configuration	No mechanistic control of core formation, lack of early embryogenesis modeling due to use of NPCs, restricted to a single PSC line (H9), absence of electrophysiological assessment in vascularized NCs, formation of non-perfusable, random vascular networks, limited translational value without microfluidic perfusion systems
Neurodevelopment	Neurodevelopmental Pathology	Disease Modeling	Spatio-temporal dynamics enhance cellular diversity, neuronal function and further maturation of human cerebral organoids	Communications Biology	2023	https://doi.org/10.1038/s42003-023-04547-1	Cerebral organoids	hiPSCs	Model to study human-specific brain development, mechanotransduction, neuroinflammation, BBB-related diseases and high-throughput drug or gene testing in physiologically matured cerebral organoids under dynamic flow	Enhanced cortical layer maturation, cellular diversity and functional identity, expression of mature neural, glial, endothelial and microglial markers, formation of SVZ/VZ/CP structures, exposure to laminar flow with reduced shear stress (RCCS: 7.72×10⁻³ Pa, µ-platform: 2.32×10⁻⁴ Pa), preservation of radial glia, neuronal subtype differentiation and synaptogenesis, compatibility with scale-up and…	Incomplete control over differentiation trajectory, no perfusable vasculature despite endothelial marker expression, limited data on long-term electrophysiological integration, variable regional identity (e.g., mixed forebrain, hindbrain markers), requirement for large-scale infrastructure for further industrial translation
Neurodevelopment	Neurodevelopmental Pathology	Neural Injury	Structural and functional integration of human forebrain organoids with the injured adult rat visual system	Cell Stem Cell	2023	https://doi.org/10.1016/j.stem.2023.01.004	Cerebral organoids	hESCs & hiPSCs	Model to study structural and functional integration of human brain organoids with adult cortical circuits following injury, platform to evaluate graft-host connectivity and neuronal network restoration	Engraftment into large cortical cavities, vascularization by host brain, functional integration with host visual circuitry, orientation-selective single-unit responses, preserved viability up to 3 months, recapitulation of human cortical architecture, use of trans-synaptic tracing to map connectivity, translational potential for neural repair	Rudimentary laminar organization in transplanted organoids, incomplete preservation of cortical architecture post-transplantation, graft immaturity due to limited observation period (3 months), reliance on cyclosporine immunosuppression, aspiration injury not representative of clinical pathology, low proportion of neurons showing visual responsiveness, need for accelerated maturation strategies
Neurodevelopment	Neurodevelopmental Studies	Comparative Neurodevelopment	Targeted Microinjection and Electroporation of Primate Cerebral Organoids for Genetic Modification	J Vis Exp	2023	https://doi.org/10.3791/65176	Cerebral organoids	Primate iPSCs	Model to study primate-specific neocortical development, gene function and disease phenotypes through targeted genetic manipulation of ventricle-like structures in cerebral organoids from multiple primate species	Unified cross-species protocol, targeted, high-efficiency electroporation of ventricle-like structures, no need for expensive reagents or nucleofector, applicable to both GOI overexpression and gene knockdown/knockout, allows for comparative, evolutionary and rescue studies, amenable to whole-mount imaging and immunohistochemistry	Electroporation efficiency sensitive to plasmid concentration and organoid quality, limited applicability to organoid models lacking large, organized ventricle-like structures, structural disorganization post-electroporation possible, high technical demand for precise microinjection and orientation
Neurodevelopment	Neurodevelopmental Studies	Neurogenesis	Temporal morphogen gradient-driven neural induction shapes single expanded neuroepithelium brain organoids with enhanced cortical identity	Nat Commun	2023	https://doi.org/10.1038/s41467-023-43141-1	Cerebral organoids	hESCs & hiPSCs	Model to study early human telencephalic development, cortical fate specification and tissue polarity using extended neuroepithelial organoids (ENOs) derived from temporal-gradient neural induction	Model to study early human telencephalic development, cortical fate specification and tissue polarity using extended neuroepithelial organoids (ENOs) derived from temporal-gradient neural induction	Polarity switch dependent on ECM addition, reduced nutrient access in apical-out configuration, cell line-dependent variability in TGF-β response, less suited to model rosette-based multi-region organization
Neurodevelopment	Neurodevelopmental Pathology	Neurotoxicity	The cytotoxicity of zinc oxide nanoparticles to 3D brain organoids results from excessive intracellular zinc ions and defective autophagy	Cell Biol Toxicol	2023	https://doi.org/10.1007/s10565-021-09678-x	Cerebral organoids	hiPSCs	Model to study ZnO nanoparticle (NP)-induced neurotoxicity in human brain using iPSC-derived 3D brain organoids, evaluation of autophagy, intracellular Zn ion dynamics and spatially resolved NP effects	Improved physiological relevance versus 2D cultures, tissue-like structure confers increased resistance to NP toxicity, ability to spatially resolve autophagic responses and Zn ion accumulation, use of fluorescence MOST for layer-specific analysis, model suited for mechanistic toxicology	Lack of blood-brain barrier, early developmental stage limits extrapolation to mature brain, no simulation of physiological NP entry routes, limited by concentration-dependent autophagy induction variability
Neurodevelopment	Model Optimization	Reproducible Generation	Three-dimensional microfluidics with dynamic fluidic perturbation promotes viability and uniformity of human cerebral organoids	Biosensors and Bioelectronics	2023	https://doi.org/10.1016/j.bios.2023.115635	Cerebral organoids	hESCs & hiPSCs	Microfluidic-based dynamic culture system for enhancing cerebral organoid maturation, reducing variability and enabling high-resolution temporal proteomic analysis	Improved oxygenation, nutrient exchange and waste removal, reduced apoptosis, increased proliferation and differentiation, lower batch-to-batch variability, longitudinal proteomic profiling of neurodevelopmental processes	Limited spatial scalability, potential shear stress sensitivity of early neuroepithelial structures, platform optimization required for compatibility with long-term culture and downstream functional assays
Neurodevelopment	Neurodevelopmental Pathology	Disease Modeling	Tissue morphology influences the temporal program of human brain organoid development	Cell Stem Cell	2023	https://doi.org/10.1016/j.stem.2023.09.003	Cerebral organoids	hESCs	Use of cerebral organoid morphology as a proxy for transcriptomic fidelity to in vivo brain development, analysis of how tissue architecture influences temporal cell fate trajectories	Identification of morphological correlates of developmental fidelity, demonstration that spatial structure impacts gene expression dynamics and temporal identity, supports inclusion of morphology as a quality control metric in cerebral organoid protocols	Unclear causality between morphology and gene expression, unresolved mechanistic link between tissue architecture and fate, reproducibility trade-off between guided patterning and morphogenetic complexity, potential contribution of non-biological factors (e.g., mechanical stress) not fully excluded
Neurodevelopment	Neurodevelopmental Pathology	Disease Modeling	Treating Hyperexcitability in Human Cerebral Organoids Resulting from Oxygen-Glucose Deprivation	Cells	2023	https://doi.org/10.3390/cells12151949	Cerebral organoids	hiPSCs	Model to study OGD-induced hyperexcitability in immature human brain using iPSC-derived cerebral organoids, evaluation of NKCC1/KCC2 expression, GABAergic signaling and drug responses (CBD, bumetanide)	Recapitulation of neonatal-like seizure phenotype, responsiveness to clinically relevant antiseizure compounds, alignment with known chloride transporter expression patterns, power spectral density analysis as a functional electrophysiological readout, relevance for preclinical drug screening	Lack of vascularization, tissue fragility limits acute electrophysiology, high batch variability, limited GABAergic diversity due to unguided differentiation, restricted temporal resolution for long-term maturation or epileptogenesis modeling
Neurodevelopment	Functional Studies	Protein Studies	Heterogeneous nuclear ribonucleoprotein A3 controls mitotic progression of neural progenitors via interaction with cohesin	Development	2020	https://doi.org/10.1242/dev.185132	Cerebral organoids	hESCs	Model for microcephaly, neuronal progenitor pool regulation, early neurogenesis defects and cortical development disorders using HNRNPA3 loss-of-function in mice and human cerebral organoids	Conserved role of HNRNPA3 in mitotic integrity of neural progenitors, enrichment in highly proliferative RGs and BPs, mechanistic link to chromatin segregation and cohesion complex, compatibility with both rodent and human systems	Phenotypic specificity to early-born deep layer neurons, incomplete resolution of alternative splicing contribution, lack of known patient-linked mutations, unclear non-mitotic functions of HNRNPA3 in neurodevelopment
Neurodevelopment	Neurodevelopmental Studies	Neurogenesis	A cell fate decision map reveals abundant direct neurogenesis bypassing intermediate progenitors in the human developing neocortex	Nat Cell Biol	2024	https://doi.org/10.1038/s41556-024-01393-z	Cerebral organoids	hiPSCs	Model to study human bRG cell division modes and neurogenic output during cortical development using fetal tissue and cerebral organoids, platform to assess lineage progression, clonal dynamics and direct vs. indirect neurogenesis	Use of live/fixed correlative imaging, detection of multiple bRG division modes, preservation of bRG behaviors in organoids, support for direct neurogenesis without IP amplification, potential for cross-species and pathology comparisons	Thin cortical structure in organoids, limited spatial context for bRG positioning, presence of metabolic stress, overrepresentation of direct neurogenesis in vitro, unclear molecular regulators of asymmetry in bRG division
Neurodevelopment	Model Optimization	Reproducible Generation	A closed 3D printed microfluidic device for automated growth and differentiation of cerebral organoids from single-cell suspension	Biotechnol J	2024	https://doi.org/10.1002/biot.202400240	Cerebral organoids	hiPSCs	Model to generate uniformly sized cerebral organoids using microfluidic chip-based cell aggregation and perfusion, platform to streamline early neural differentiation with reduced handling	Automated and reproducible aggregate formation, reduced contamination risk, decreased media consumption, continuous nutrient flow, compatibility with immunohistochemistry and qPCR validation	PDMS surface limitations without coating, need for surface varnish or BSA modification, limited resolution in mold fabrication via SLA, optimization required for microwell geometry
Neurodevelopment	Neurodevelopmental Pathology	Neuroinflammation	A Dynamic Protocol to Explore NLRP3 Inflammasome Activation in Cerebral Organoids	Int J Mol Sci	2024	https://doi.org/10.3390/ijms25126335	Cerebral organoids	hiPSCs	Model to study neutrophil inflammasome activation states in organoids	Adaptation of NLRP3 protocols for 3D context, increased physiological relevance versus 2D models, patient-derived COs for neuropsychiatric disease modeling, potential for anti-inflammatory drug screening	Lack of microglia in COs limits analysis to astrocyte-mediated inflammation, indirect extrapolation of NLRP3 specificity, incomplete mechanistic resolution, need for validation of therapeutic candidates in more complex systems
Neurodevelopment	Neurodevelopmental Pathology	Neurotoxicity	A multichannel microfluidic device for revealing the neurotoxic effects of Bisphenol S on cerebral organoids under low-dose constant exposure	Biosensors and Bioelectronics	2024	https://doi.org/10.1016/j.bios.2024.116754	Cerebral organoids	hESCs & hiPSCs	Model to study low-dose, long-term neurotoxicant exposure using cerebral organoids cultured in a multichannel microfluidic chip, evaluation of BPS-induced neurotoxicity via Wnt signaling disruption	Improved nutrient-waste exchange, reduced variability in organoid growth, compatibility with continuous exposure paradigms, proteomics and qPCR integration, sensitivity to dose-dependent neurotoxic effects, identification of pathway-specific disruption	Limited representation of full neurovascular unit, absence of immune cell components, early-stage validation for broader toxicant classes, limited temporal resolution for acute toxicity detection
Neurodevelopment	Functional Studies	Protein Studies	Defective insulin receptor signaling in hPSCs skews pluripotency and negatively perturbs neural differentiation	Journal of Biological Chemistry	2021	https://doi.org/10.1016/j.jbc.2021.100495	Cerebral organoids	hESCs	Model for studying insulin receptor (IR)-mediated signaling in pluripotency, ECM regulation and neuroectodermal lineage specification in hPSCs and cerebral organoids	Multi-omics approach confirms essential role of IR in activating pAkt, maintaining ECM integrity and preserving pluripotency via ERK1/2 compensation. Links IR loss to impaired neurodevelopmental patterning and altered FOXG1 expression	Compensatory pERK1/2 signaling complicates interpretation of IR-specific effects. Species-specific differences limit cross-species generalizability. Precise downstream targets of ERK1/2 in fate specification remain undefined
Neurodevelopment	Neurodevelopmental Pathology	Disease Modeling	ARID1B controls transcriptional programs of axon projection in an organoid model of the human corpus callosum	Cell Stem Cell	2024	https://doi.org/10.1016/j.stem.2024.04.014	Telencephalic organoids	hiPSCs	Model to investigate corpus callosum (CC) development and SATB2+ callosal projection neuron maturation in ARID1B haploinsufficiency using human telencephalic organoids and long-range axon tract assays	Human genetic context, modeling of heterozygous ARID1B mutation, identification of axonogenesis defects in SATB2+ neurons, discovery of dysregulated gene regulatory networks, long-range axon projection assay, recapitulation of early fetal callosal phenotype	Lack of cortical layer and hemisphere structure, low resolution of SATB2+ subtypes, absence of dorsal-ventral CC axis, no midline glia or myelination, inability to assess late-stage CC development, exclusion of guidance and glial mechanisms
Neurodevelopment	Neurodevelopmental Pathology	Infection Studies	Assessment of the broad-spectrum host targeting antiviral efficacy of halofuginone hydrobromide in human airway, intestinal and brain organotypic models	Antiviral Res	2024	https://doi.org/10.1016/j.antiviral.2024.105798	Forebrain organoids	hiPSCs	Model to evaluate antiviral and neurotoxic potential of halofuginone (HH) against diverse viruses (EV-A71, PeV-A1, IAV, RV-A16, HCMV, SARS-CoV-2, ZIKV) using human organotypic systems (HAE, HIE, RNO)	Use of clinically relevant HH concentrations based on in vivo pharmacokinetics, inclusion of primary and secondary infection site models, identification of selective antiviral efficacy against SARS-CoV-2, assessment of PARS1-related mechanisms, integration of structural host factor analysis (e.g., ACE2 proline motifs)	Lack of antiviral efficacy for multiple viruses despite previous in vitro claims, limited brain exposure due to HH pharmacokinetics, low antiviral effect in RNO due to subtherapeutic concentrations, absence of correlation between viral proline content and HH sensitivity, restricted model translatability for viruses with non-respiratory replication tropism (e.g., ZIKV)
Neurodevelopment	Functional Studies	Protein Studies	Engineered Human Induced Pluripotent Cells Enable Genetic Code Expansion in Brain Organoids	Chembiochem	2021	https://doi.org/10.1002/cbic.202100399	Cerebral organoids	hiPSCs	Model for investigating molecular mechanisms in human brain development using site-directed non-canonical amino acid mutagenesis	Capability for genetic code expansion and applications to probe and manipulate proteins in brain organoids, achievement of amber suppression across the entire organoid	Varying amber suppression efficiencies with cell type limiting generality, lack of biological complexity
Neurodevelopment	Functional Studies	Protein Studies	Extracellular LGALS3BP regulates neural progenitor position and relates to human cortical complexity	Nature Communications	2021	https://doi.org/10.1038/s41467-021-26447-w	Cerebral organoids	hiPSCs	Model to investigate LGALS3BP function in regulation of human cortical development, progenitor delamination, extracellular niche remodeling, cortical folding and formation of malformations	Expression enrichment in human apical and basal progenitors, secretion via extracellular vesicles, interaction with ECM and polarity proteins, recapitulation of phenotypes in mouse and macaque, regulation of neuronal output and positioning	Unclear causality between niche disruption and progenitor detachment, incomplete validation of human-specific variants, limited mechanistic resolution in ASD and SZ cohorts, unresolved downstream signaling
Neurodevelopment	Functional Studies	Protein Studies	Generation and validation of APOE knockout human iPSC-derived cerebral organoids	STAR Protoc	2021	https://doi.org/10.1016/j.xpro.2021.100571	Cerebral organoids	hiPSCs	Model for investigating apoE functions and apoE-related pathogenic mechanisms in Alzheimer's disease	Simplified 3D system with improved recapitulation of human brain architecture compared to 2D cultures to study apoE Protein studies in neurodevelopment, physiologically relevant and controlled environment, human-specific insights	Cell line dependent differentiation efficiency, lack of vascular systems and microglia, presence of necrotic core, lack of biological complexity
Neurodevelopment	Functional Studies	Protein Studies	GSK3ß inhibitor CHIR 99021 modulates cerebral organoid development through dose-dependent regulation of apoptosis, proliferation, differentiation and migration	PLoS One	2021	https://doi.org/10.1371/journal.pone.0251173	Cerebral organoids	hiPSCs	Model for investigating GSK3β-mediated regulation of apoptosis, proliferation, differentiation and migration in neurodevelopment	Simplified 3D system with improved recapitulation of human brain architecture compared to 2D cultures to study dose-dependent inhibition of GSK3β enzyme activity in neurodevelopment, physiologically relevant and controlled environment, human-specific insights	Use of a single hiPSC line, lack of biological complexity
Neurodevelopment	Functional Studies	Protein Studies	Transcriptome Regulation by Oncogenic ALK Pathway in Mammalian Cortical Development Revealed by Single-Cell RNA Sequencing	Cerebral Cortex	2021	https://doi.org/10.1093/cercor/bhab058	Cerebral organoids	hESCs	Model of ALK function in cortical development, model of ALK-regulated neurogenesis in human cerebral organoids, model for neurodevelopmental impact of pediatric ALK-targeted cancer therapies	Use of transient pharmacological inhibition during embryogenesis, conserved ALK-dependent regulation of NPC proliferation and survival, behavioral and anatomical validation in vivo, integration of cerebral organoids and scRNA-seq for mechanistic insights, identification of disease-associated DEGs under ALK control	Lack of conditional ALK perturbation in defined progenitor subtypes, limited resolution on long-term postnatal consequences, potential species-specific differences in ALK signaling, indirect attribution of behavioral phenotypes to embryonic defects without region-specific analysis
Neurodevelopment	Neurodevelopmental Pathology	Disease Modeling	CUL4B mutations impair human cortical neurogenesis through PP2A-dependent inhibition of Akt and ERK	Cell Death and Disease	2024	https://doi.org/10.1038/s41419-024-06501-3	Cerebral organoids	hiPSCs	Model to study CUL4B-related X-linked intellectual disability using patient-derived iPSC cortical organoids to investigate premature neurogenesis and signaling pathway dysregulation	Patient-specific genetic background, recapitulation of premature NPC differentiation and deep-layer neuron bias, mechanistic insight into CUL4B–PP2A–Akt/ERK axis, compatibility with transcriptomic and rescue experiments	Reduced organoid growth and upper-layer neuron production, variability from mutation type and iPSC line origin, incomplete modeling of in vivo neuroanatomy, requirement for prolonged culture for maturation analysis
Neurodevelopment	Neurodevelopmental Studies	Region-Specific Organoids	Decellularized Brain Extracellular Matrix Hydrogel Aids the Formation of Human Spinal-Cord Organoids Recapitulating the Complex Three-Dimensional Organization	ACS Biomater Sci Eng	2024	https://doi.org/10.1021/acsbiomaterials.4c00029	Spinal cord organoids	hiPSCs	Model to generate spinal cord organoids using rat brain-derived decellularized extracellular matrix hydrogel (DBECMH) for scalable, physiologically relevant in vitro spinal cord development and disease modeling	Tissue-specific biochemical composition, improved expression of embryonic spinal cord markers (e.g., FOXA2, PAX6, PAX7, NKX6.1), enhanced compatibility with hiPSCs, retained compartmentalization, superior neural induction over Matrigel, potential for mass production and CNS-specific modeling	Species difference between rat ECM and human physiology, batch variability in decellularized ECM preparations, technical requirements for decellularization and hydrogel formulation, limited mechanical tunability compared to synthetic matrices
Neurodevelopment	Vascularization	Vascular Development	Deciphering potential vascularization factors of on-chip co-cultured hiPSC-derived cerebral organoids	Lab Chip	2024	https://doi.org/10.1039/d3lc00930k	Co-culture	hiPSCs	Model for co-culturing cerebral organoids (COs) with vascular beds (VBs) in a microfluidic platform to investigate neurovascular interactions, angiogenic dynamics and molecular regulation of early human brain vascularization.	Aspects of perineural vascular plexus formation and endothelial sprouting, preserves neuronal lineage and VB integrity up to 10 days, integrates angiogenic transcriptomic profiling, enables testing of pro-angiogenic modifiers (e.g., CYR61, HDGF), suitable for investigating VEGF/HIF1A and WNT/β-catenin crosstalk in CNS angiogenesis	Inhibited angiogenic progression after day 7, use of non-CNS-derived stromal and endothelial cells (HUVECs, hLFs), absence of perfusion and BBB-specific elements (e.g., pericytes, astrocytes), limited long-term vascular maturation, modest enhancement with growth factor supplementation, need for spatial omics and cell-type-resolved analyses in future work
Neurodevelopment	Model Optimization	Reproducible Generation	Efficient generation of human cerebral organoids directly from adherent cultures of pluripotent stem cells	Journal of Tissue Engineering	2024	https://doi.org/10.1177/20417314231226027	Cerebral organoids	hiPSCs	Model to generate neuroepithelial-enriched hCOs from hPSC colonies without EB formation, assessment of neural induction, early neurodevelopment and brain cell-type diversification under simplified and reproducible conditions	Elimination of EB step reduces variability, direct 2D-to-3D transition increases reproducibility, rapid and efficient neuroepithelial induction via dual-SMAD inhibition + CHIR, early detection of astrocytes, presence of microglial-like and endothelial-like cells, compatible with multiple hPSC lines	Unguided conditions allow mesodermal lineage emergence, absence of patterning may limit region-specific modeling, further optimization required for long-term maturation and subtype specification
Neurodevelopment	Model Optimization	Reproducible Generation	Enhanced development of human pluripotent stem cell-derived cerebral organoids via an electrical stimulation bioreactor	Chemical Engineering Journal	2024	https://doi.org/10.1016/j.cej.2024.150368	Cerebral organoids	hESCs	Model to study ES-driven neurogenesis and network maturation in hPSC-derived cerebral organoids, investigation of PI3K/Akt–GSK3β–β-catenin signaling	No EB step, enhanced cortical layering, NPC proliferation, migration and synchronization, non-invasive, uniform ES, pathway-specific mechanistic insights	Reduced long-term ES efficacy, limited in vivo mimicry, culture constraints, variable ES response across systems
Neurodevelopment	Neurodevelopmental Pathology	Neurotoxicity	Establishment of human cerebral organoid systems to model early neural development and assess the central neurotoxicity of environmental toxins	Neural Regeneration Research	2024	https://doi.org/10.4103/nrr.nrr-d-23-00928	Cerebral organoids	hESCs	Model for neurotoxicity screening and early human brain development, platform for investigating cadmium-induced developmental toxicity	Recapitulation of temporospatial architecture, high susceptibility to environmental stress, compatibility with long-term toxicant exposure, accessibility for structural and cellular analyses, alternative to animal models	Lack of vascular and immune components, limited simulation of in vivo complexity, partial recapitulation of human brain physiology
Neurodevelopment	Functional Studies	Protein Studies	Cell-Type-Specific Impact of Glucocorticoid Receptor Activation on the Developing Brain: A Cerebral Organoid Study	Am J Psychiatry	2022	https://doi.org/10.1176/appi.ajp.2021.21010095	Cerebral organoids	hiPSCs	Model for human brain development with focus on prenatal glucocorticoid exposure	Simplified 3D system with improved recapitulation of human brain architecture compared to 2D cultures to study dysregulated glucocorticoid receptor activation in humans and interrogate human-specific genetic vulnerability to prenatal exposures, physiologically relevant and controlled environment, consistency between organoids regarding pathways of GC-responsive transcripts in neurons, potential f…	Lack of biological complexity, cell-type and individual gene-level heterogeneity between organoids, need for mechanistic investigation of direct versus indirect glucocorticoid receptor effects, limited capacity for modeling complex exposures, such as prenatal stress
Neurodevelopment	Functional Studies	Protein Studies	Cerebral Organoids to Study Central Mechanisms of Pain: The Effect of Stem Cell Secretome on Opioid Receptors and Neuroplasticity	Stem Cells and Development	2022	https://doi.org/10.1089/scd.2022.0116	Cerebral organoids	hiPSCs	Model for investigating the effect of stem cell secretome on opioid receptors and neuroplasticity in neurodevelopment	Simplified 3D system with improved recapitulation of human brain architecture compared to 2D cultures to study central pain mechanisms such as opioid receptor signaling and treatment with secretome in humans, human-specific insights, physiologically relevant and controlled environment, translatability of preclinical drug screening studies	Lack of biological complexity, lack of vasculature and microglia
Neurodevelopment	Neurodevelopmental Studies	Neurogenesis	Generation of human cerebral organoids with a structured outer subventricular zone	Cell Rep	2024	https://doi.org/10.1016/j.celrep.2024.114031	Cerebral organoids	hESCs & hiPSCs	Model for outer subventricular zone (oSVZ) and outer radial glia (oRG) emergence, platform for studying human-specific neocortical development and expansion, system for dissecting microenvironmental regulation of cortical progenitors, tool for investigating cortical neuron lineage dynamics and species-specific neurogenesis	Reproducible induction of GFAP⁺HOPX⁺ oRG via LIF or pericyte co-culture, transcriptional and functional similarity to fetal oRG, compatibility with guided organoid protocols, enhanced neuronal maturation in specific clusters, increased Ca²⁺ activity, integration of brain-like microenvironmental signals via non-neural cell types.	Electrophysiological readouts from dissociated cultures may underestimate network-level activity, restricted single-cell characterization across cell types, incomplete recapitulation of full LIF-secreting niche, reduced oRG induction in assembloids relative to LIF-supplemented organoids, need for further lineage tracing to define oRG-derived neuronal outputs
Neurodevelopment	Neurodevelopmental Studies	Region-Specific Organoids	Human cerebellar organoids with functional Purkinje cells	Cell Stem Cell	2024	https://doi.org/10.1016/j.stem.2023.11.013	Cerebellar organoids	hiPSCs	Model for cerebellar development, disease modeling and neuronal circuit maturation including Purkinje cells, platform for investigating cerebellar contributions to neurodevelopmental and neurodegenerative disorders, tool for studying human-specific cerebellar progenitors and rhombic lip-associated pathologies	High reproducibility, presence of major cerebellar and supporting cell types including choroid plexus and roof plate, generation of human-specific RLsvz progenitors, functional maturation of Purkinje neurons without non-human co-culture, trajectory alignment with fetal cerebellum, potential for long-range connectivity studies	Limited single-cell transcriptomic validation across hPSC lines, variability in protocol responsiveness, lack of long-term characterization beyond 6 months, absence of live imaging to assess migration and lamination dynamics
Neurodevelopment	Neurodevelopmental Studies	Region-Specific Organoids	Human cerebral organoids: cellular composition and subcellular morphological features	Frontiers in Cellular Neuroscience	2024	https://doi.org/10.3389/fncel.2024.1406839	Cerebral organoids	hESCs	Model for investigating ultrastructural features of neurodevelopment, platform for characterizing progenitor zone architecture, neurogenesis, gliogenesis and maturation in hCOs	Recapitulation of apicobasal polarity and proliferative zones, identification of multiple neural and glial subtypes, observation of neurogenic and gliogenic ultrastructure, validation through transcriptomics and transmission electron microscopy	Lack of myelination despite oligodendrocyte marker expression, variable organoid maturation, absence of vascular compartment, limited structural resolution without optimized fixation
Neurodevelopment	Functional Studies	Protein Studies	Pax6 mutant cerebral organoids partially recapitulate phenotypes of Pax6 mutant mouse strains	PLoS ONE	2022	https://doi.org/10.1371/journal.pone.0278147	Cerebral organoids	mESCs	Model for investigating Pax6-mediated mechanisms in brain development	Partially recapitulates phenotypes of Pax6 mutant mouse strains, strengthens the case for the use of organoids as tools to investigate molecular mechanisms controlling brain development, mosaic nature of mutation removes confounding effects of cell line and organoid batch variation	Increased cell cycle length of neural progenitors compared to their in vivo counterparts, lack of rostrocaudal and mediolateral axes required for normal cortical development, absence of blood vessels and normal circulation, differences in regional cell identity possible, variations in genetic background of ESCs used
Neurodevelopment	Functional Studies	Protein Studies	ß-Arrestin 2 and Epac2 Cooperatively Mediate DRD1-Stimulated Proliferation of Human Neural Stem Cells and Growth of Human Cerebral Organoids	Stem Cells	2022	https://doi.org/10.1093/stmcls/sxac046	Cerebral organoids	hiPSCs	Model of DRD1-regulated human NSC proliferation and neurogenesis using 2D NSC culture and 3D brain organoids	Dissection of parallel signaling pathways downstream of DRD1 (β-arrestin 2/p38 MAPK, Epac2), functional validation of β-arrestin 2 dependency, relevance to endogenous and pathological neurogenesis, identification of β-arrestin–biased modulation as a therapeutic strategy, translational value for neurodegenerative and psychiatric conditions, integration of human-derived systems for mechanistic insi…	Potential off-target effects of pharmacological agents, limited temporal resolution of NSC activation dynamics, incomplete modeling of in vivo neurogenic niche complexity, unclear generalizability to adult neurogenesis, absence of long-term maturation or circuit integration data in organoid system
Neurodevelopment	Neurodevelopmental Pathology	Neurotoxicity	LSD Modulates Proteins Involved in Cell Proteostasis, Energy Metabolism and Neuroplasticity in Human Cerebral Organoids	ACS Omega	2024	https://doi.org/10.1021/acsomega.4c04712	Cerebral organoids	hiPSCs	Platform for modeling LSD-induced neuroplasticity in human brain tissue, tool for evaluating proteostatic, metabolic and structural effects of psychedelics, system for screening therapeutic modulation of synaptic function	Human-specific model, proteome-wide insight, dose-responsive neurite outgrowth, relevance for psychiatric disorder research	Absence of vascular and systemic context, limited circuit-level interpretation, incomplete mechanistic resolution, lack of behavioral correlation
Neurodevelopment	Neurodevelopmental Pathology	Drug Screening	Methods to extract and analyze fluid from human pluripotent stem cell-derived choroid plexus organoids	Frontiers in Molecular Neuroscience	2024	https://doi.org/10.3389/fnmol.2023.1243499	Choroid plexus organoids	hiPSCs	Platform for modeling CSF production, ChP barrier function and CNS drug permeability, tool for biomarker discovery and ChP-related disease studies	Human-relevant ChP model, cyst-forming structure, expression of primary ChP markers (TTR, CLIC6), secretion of compartmentalized CSF-like fluid, detection of native CSF proteins via mass spectrometry, functional barrier properties, suitable for biomarker discovery, drug permeability screening	Lack of non-ectodermal cells (e.g., endothelial, immune), absence of vasculature and blood-CSF barrier components, incomplete cellular interactions, limited immune surveillance modeling, immature tissue state
Neurodevelopment	Neurodevelopmental Studies	Multicellular Integration	Microfabricated dynamic brain organoid cocultures to assess the effects of surface geometry on assembloid formation	Biotechnol J	2024	https://doi.org/10.1002/biot.202400070	Assembloids	hiPSCs	Platform for spatially controlled assembloid formation, model for studying organoid–organoid interactions, neural circuit formation and cell invasion dynamics	Precise control of organoid shape and spacing, on-demand assembly, compatibility with live imaging, rapid and versatile microfabrication, support for separate culture protocols and surface modifications	Limited compatibility with metabolically demanding organoids, restricted live imaging through dense tissue, uncertain fidelity in recapitulating in vivo processes
Neurodevelopment	Vascularization	Vascular Pharmacology	Modeling blood-brain barrier formation and cerebral cavernous malformations in human PSC-derived organoids	Cell Stem Cell	2024	https://doi.org/10.1016/j.stem.2024.04.019	Neurovascular organoids	hiPSCs	Platform for modeling neuro-vascular interactions, cerebrovascular pathologies (e.g., CCM) and BBB dysfunction in neurological disease using human iPSC-derived BBB assembloids	Multi-lineage human neurovascular unit (neurons, astrocytes, pericytes, ECs, vSMCs, MSCs), spatial and transcriptional BBB fidelity (tight junctions, transporter expression, basement membrane), compatibility with patient-derived iPSCs, recapitulation of CCM phenotypes, mechanistic insight into vSMC loss and VEGF-driven angiogenesis, relevance for modeling BBB involvement in AD, ASD and neurodegen…	Lack of perfusable vasculature and shear stress, limited evaluation of drug permeability, engraftment required for in vivo-like circulation, scalability and reproducibility not established across diverse genetic backgrounds
Neurodevelopment	Functional Studies	Protein Studies	The function of FUS in neurodevelopment revealed by the brain and spinal cord organoids	Mol Cell Neurosci	2022	https://doi.org/10.1016/j.mcn.2022.103771	Brain & spinal cord organoids	hiPSCs	Model FUS function in human neurodevelopment, assess NT-3/Ntrk3 signaling, study motor neuron vulnerability in ALS using cortical and spinal cord organoids	Human-specific, region-resolved system, integrates transcriptomics and CLIP, captures FUS-mediated regulation of neurogenesis and synaptic structure, reveals FL/TR-Ntrk3 imbalance as a mechanism	In vitro-only validation, unclear link to brain size reduction, species-specific differences, E-cadherin role unresolved, FL/TR-Ntrk3 functional impact needs further study
Neurodevelopment	Neurodevelopmental Pathology	Neurotoxicity	Nanoplastics exposure-induced mitochondrial dysfunction contributes to disrupted stem cell differentiation in human cerebral organoids	Ecotoxicology and Environmental Safety	2024	https://doi.org/10.1016/j.ecoenv.2024.117063	Cerebral organoids	hiPSCs	Model for assessing mitochondrial-mediated neurotoxicity induced by polystyrene nanoplastics in human iPSC-derived cerebral organoids	Human-relevant 3D brain tissue architecture, direct visualization of nanoplastic internalization and subcellular targeting, mitochondrial-specific mechanistic insight (ROS elevation, mitophagy, membrane potential loss), detection of disrupted apoptosis, proliferation and neural differentiation, potential for integration with neurodevelopmental and toxicology assays	Limited exposure duration, absence of blood-brain barrier and immune cell components, restricted to a single nanoplastic type and size (polystyrene <100 nm), no dose-response or chronic exposure modeling, translational relevance of nanoplastic concentration remains to be established
Neurodevelopment	Neurodevelopmental Pathology	Neurotoxicity	Neonicotinoid Pesticides Affect Developing Neurons in Experimental Mouse Models and in Human Induced Pluripotent Stem Cell (iPSC)-Derived Neural Cultures and Organoids	Cells	2024	https://doi.org/10.3390/cells13151295	Cortical organoids	hiPSCs	Model for investigating developmental neurotoxicity of neonicotinoids in human iPSC-derived neural systems and organoids	Human relevance via iPSC-derived neurons, astrocytes and 3D brain organoids, integration with in vivo prenatal exposure models, detection of neurotoxicity at nanomolar concentrations, evidence of region- and cell-type–specific sensitivity, assessment of synaptogenesis, neurogenesis and glial viability, use of multiple endpoints including viability, morphology, gene expression and immune modulation	Inter-donor variability in iPSC-derived models not addressed, limited quantification of astrocyte phenotype/function, absence of vascular or BBB components, incomplete modeling of immune-CNS interactions due to lack of full immune cell repertoire, translational relevance of ex vivo doses requires further refinement
Neurodevelopment	Neurodevelopmental Studies	Neurogenesis	Neutral competition explains the clonal composition of neural organoids	PLoS Comput Biol	2024	https://doi.org/10.1371/journal.pcbi.1012054	Neural organoids	hiPSCs	Model for simulating clonal dynamics and lineage diversity in cerebral organoid development	Quantitative prediction of lineage size distributions, identification of neutral competition among stem-like cells as driver of clonal diversity, minimal parameterization, predictive framework for genetic perturbation screens, modeling of stochastic fate decisions and asymmetric amplification	Limited resolution of lineage switching events due to destructive readouts, assumption of independent lineage behavior, lack of explicit cell cycle modeling, applicability restricted to protocols generating proliferative neural rosettes, requires single-cell–resolved lineage tracing data for validation and extension
Neurodevelopment	Functional Studies	Protein Studies	A common single nucleotide variant in the cytokine receptor-like factor-3 (CRLF3) gene causes neuronal deficits in human and mouse cells	Human Molecular Genetics	2023	https://doi.org/10.1093/hmg/ddad155	Cerebral organoids	hiPSCs	Model for investigating CRLF3 function in neuronal development, platform for evaluating loss-of-function variants in neurodevelopmental genes, tool for studying modifier effects in neuropsychiatric disorders, system for dissecting Rac1/RhoA-mediated neuronal maturation pathways	Recapitulation of human-relevant neuronal phenotypes using iPSC-derived cerebral organoids, capacity to model variant-specific effects in isolation and in vivo, functional correlation with small GTPase signaling pathways, translational potential for understanding modifier alleles in complex genetic syndromes like NF1	Lack of identified mammalian ligand for CRLF3 limits mechanistic insight, absence of overt phenotype in mutant mice suggests limited standalone pathogenicity, reliance on extrapolation from in vitro and preclinical findings, need for combinatorial models to reveal in vivo significance
Neurodevelopment	Neurodevelopmental Pathology	Infection Studies	Parechovirus infection in human brain organoids: host innate inflammatory response and not neuro-infectivity correlates to neurologic disease	Nature Communications	2024	https://doi.org/10.1038/s41467-024-46634-9	Cerebral organoids	hiPSCs	Model for genotype-specific neuroinflammatory response to PeV-A infection in the CNS	Support for productive PeV-A1 and PeV-A3 infection, elevation of cytokine/ISG response with PeV-A3, compatibility with pathway inhibition (JAK/STAT), alignment with clinical inflammatory phenotypes	Absence of microglia, vasculature and BBB, variability in organoid composition, limited regional specification, reduced reproducibility compared to guided organoids
Neurodevelopment	Neurodevelopmental Studies	Region-Specific Organoids	Patterning ganglionic eminences in developing human brain organoids using a morphogen-gradient-inducing device	Cell Rep Methods	2024	https://doi.org/10.1016/j.crmeth.2023.100689	Cerebral organoids	hESCs	Platform for modeling dorsal–ventral patterning and ganglionic eminence (GE) regionalization to generate region-specific GABAergic interneuron subtypes	Gradient-driven regionalization, GABAergic subtype diversity, sustained morphogen delivery without pumps, accessible device design, functional neurocircuit maturation	Manual assembly, limited to one cell line, ambiguous LGE/CGE distinction, incomplete interneuron subtype maturation, Lack of dorsalizing signals
Neurodevelopment	Neurodevelopmental Pathology	Neural Injury	Primitive and Definitive Neural Precursor Cells Are Present in Human Cerebral Organoids	Int J Mol Sci	2024	https://doi.org/10.3390/ijms25126549	Cerebral organoids	hNPCs	Organoid-derived platform for studying human pNSCs and dNSCs as candidates for neural repair and regenerative therapies	First identification of human LIF-responsive pNSCs in COs, recapitulates distinct, developmentally accurate NSC stages with asymmetric division and tripotent differentiation, allows isolation and manipulation of human NSC lineages in a controlled 3D system, enables direct testing of neuroprotective agents (e.g., metformin, caspase inhibitors) on neural precursors independent of microglia or vascu…	Lack of vasculature and microglia limits assessment of immune-mediated repair dynamics and drug effects on glial–neural interactions, human dNSCs show limited self-renewal compared to murine counterparts, incomplete differentiation toward mature neural lineages without extended time or additional cues, caspase inhibition effects diverge from rodent models, highlighting species-specific mechanisms…
Neurodevelopment	Neurodevelopmental Pathology	Neural Injury	Progranulin enhances the engraftment of transplanted human iPS cell-derived cerebral neurons	Stem Cells Translational Medicine	2024	https://doi.org/10.1093/stcltm/szae066	Cortical organoids	hiPSCs	Organoid-based platform for cortical transplantation and cell therapy in neural injury models	Enhanced graft viability and neurite extension through rhPGRN preconditioning, survival of postmitotic CTIP2+ neurons critical for corticospinal integration, maintenance of structural identity post-transplantation, compatibility with targeted trophic factor modulation, potential for functional reconstruction of injured circuits	Limited demonstration of functional synaptic integration or long-range connectivity, transplantation performed in non-lesioned brain reduces translational relevance, no evaluation of chronic safety (e.g. overgrowth, tumorigenesis), insufficient trophic factor exposure to promote distal projection, restricted to short-term observation window
Neurodevelopment	Neurodevelopmental Pathology	Neurotoxicity	Proteome signatures of joint toxicity to arsenic (As) and lead (Pb) in human brain organoids with optic vesicles	Environ Res	2024	https://doi.org/10.1016/j.envres.2023.117875	Cerebral organoids	hESCs	Model of heavy metal-induced neurotoxicity and carcinogenic signaling during early human brain development using OVB-organoids	Ability to capture region-specific and cell type–specific responses to As and Pb, detection of disrupted cortical organization and impaired neuronal migration, identification of apoptosis, reduced proliferation and cell cycle arrest phases, proteomic linkage to Wnt signaling, autophagy and carcinogenesis, relevance to disorders like ASD, AD and PD	Focus on acute exposure may not reflect chronic low-dose environmental conditions, absence of in vivo metabolic and immune interactions, variability in cell-type sensitivity not fully resolved, incomplete modeling of systemic toxicokinetics, need for further validation of proposed mechanistic pathways
Neurodevelopment	Functional Studies	Protein Studies	APOE deficiency impacts neural differentiation and cholesterol biosynthesis in human iPSC-derived cerebral organoids	Stem Cell Res Ther	2023	https://doi.org/10.1186/s13287-023-03444-y	Cerebral organoids	hiPSCs	Platform for dissecting APOE-mediated regulation of neurogenesis, lipid homeostasis and cellular stress response in a human-specific brain-like environment	Cell-type specificity in transcriptomic and functional assessment, ability to model excitation–inhibition imbalance, lipid dyshomeostasis and ISR pathway activation, compatibility with pharmacological rescue strategies (e.g., ISRIB), suitability for comparative studies across APOE genotypes	Lack of systemic influences, absence of non-neuroectodermal brain cell types (e.g., microglia, vasculature), inability to fully resolve APOE4-specific effects independent of general APOE deficiency, requirement for in vivo validation
Neurodevelopment	Functional Studies	Protein Studies	Apically localized PANX1 impacts neuroepithelial expansion in human cerebral organoids	Cell Death Discovery	2024	https://doi.org/10.1038/s41420-023-01774-7	Cerebral organoids	hiPSCs	Model to investigate PANX1 expression, localization and functional roles during early human brain development using iPSC-derived cerebral organoids, analysis of neuroepithelial organization, neuronal differentiation and transcriptomic regulation including ncRNAs	Physiollogically relevant tissue architecture, recapitulationof neuronal proliferation, neuroepithelial expansion, ventricular-like zone formation, cellular interactions and decrease in animal models	Lack of microglia and vasculature in cerebral organoids, absence of functional in vivo validation, unresolved functional consequences of PANX1-ncRNA interactions, developmental stage limitations for modeling later brain phenotypes, unclear compensatory roles of PANX2
Neurodevelopment	Neurodevelopmental Pathology	Disease Modeling	Single-cell mapping of lipid metabolites using an infrared probe in human-derived model systems	Nature Communications	2024	https://doi.org/10.1038/s41467-023-44675-0	Cerebral organoids	hiPSCs	Platform for high-resolution single-cell imaging of lipid metabolism in human iPSC-derived cells and organoids to study metabolic alterations in neurodegenerative disease models	Ability to visualize lipid metabolic activity with high spatial and molecular specificity, compatibility with fixed and live cells, adaptable to various metabolic tracers (e.g., cholesterol), superior to fluorescence and Raman-based methods in spectral clarity and resolution, potential for integration with brain organoids and disease modeling, applicable across diverse cell types and systems	Low imaging throughput limits large-scale analyses, diffraction-limited resolution in current setup, potential artifacts from fixation and thermal effects in live-cell imaging, limited validation in complex tissues or long-term studies, need for optimization of IR tags and signal acquisition speed
Neurodevelopment	Neurodevelopmental Pathology	Neural Injury	Single-Cell Transcriptome Landscape and Cell Fate Decoding in Human Brain Organoids after Transplantation	Adv Sci (Weinh)	2024	https://doi.org/10.1002/advs.202402287	Cerebral organoids	hESCs & hiPSCs	Model of human brain organoid transplantation to study in vivo maturation, cell fate dynamics and host–graft interactions for neural repair	Ability to track transcriptional and developmental changes post-transplantation, preservation of intrinsic neurogenic programs, improved neuron maturation and reduced hypoxia after grafting, region-specific adaptation of astrocytes, successful vascularization from host, low proliferative risk, relevance to neurotransmitter-mediated glial development	Absence of certain neuronal subtypes (e.g., dopaminergic, cholinergic), incomplete modeling of disease environments, variability in host regional effects, limited understanding of neuron–astrocyte signaling pathways, lack of long-term safety and functional outcome data
Neurodevelopment	Functional Studies	Protein Studies	Unraveling the Molecular Landscape of SCN1A Gene Knockout in Cerebral Organoids: A Multiomics Approach Utilizing Proteomics, Lipidomics and Transcriptomics	ACS Omega	2024	https://doi.org/10.1021/acsomega.4c05039	Cerebral organoids	hiPSCs	Model for sodium channel protein type 1 subunit alpha (SCN1A) gene knockout (SCN1A KO) on brain development and function	Suitability for neurochemical profiling, human brain tissue mimicry with emphasis on neurochemical synthesis during development, multi-omics integration, temporal resolution of disease progression, detection of early molecular alterations, scalability and ethical feasibility	Incomplete human neurochemical representation, low transcriptome–proteome correlation, risk of CRISPR-induced artifacts, absence of vascularization and full maturation, lack of functional readouts, limited cellular and microenvironmental complexity
Neurodevelopment	Neurodevelopmental Pathology	Drug Screening	Standardizing a method for functional assessment of neural networks in brain organoids	J Neurosci Methods	2024	https://doi.org/10.1016/j.jneumeth.2024.110178	Cerebral organoids	hiPSCs	Model for functional interrogation of neuronal network dynamics in brain organoids using calcium imaging and MEA recordings to assess network-level phenotypes and drug responses	Ability to detect functional differences in organoid networks, complementary readouts from calcium imaging and MEA, sensitivity to media-induced network modulation, standardized methodology for consistent analysis, relevance to disease modeling and drug screening at the network level	High variability across organoid studies, limited resolution without further analytical development, dependence on media conditions and exposure duration, absence of in vivo validation, restricted to spontaneous and evoked network-level activity
Neurodevelopment	Neurodevelopmental Pathology	Infection Studies	Suppression of HSV-1 infection and viral reactivation by CRISPR-Cas9 gene editing in 2D and 3D culture models	Molecular Therapy â€” Nucleic Acids	2024	https://doi.org/10.1016/j.omtn.2024.102282	Cerebral organoids	hiPSCs	Model for HSV-1 lytic and latent infection in cerebral organoids for evaluating CRISPR-Cas9-based antiviral gene editing strategies	Ability to model HSV-1 latency and reactivation in a human 3D brain-like context, inclusion of multiple neural cell types, effective CRISPR-Cas9-mediated editing of immediate-early HSV-1 genes, reduced viral reactivation with multiplex targeting, use of AAV2 for neuron-targeted delivery, improved physiological relevance over 2D systems	Limited editing efficiency in compact latent chromatin, partial reactivation in latency model, potential off-target effects with lentiviral delivery, incomplete replication of in vivo latency dynamics, variable efficacy across delivery platforms and target loci, need for further validation of long-term safety and durability
Neurodevelopment	Neurodevelopmental Pathology	Disease Modeling	Synaptic plasticity in human thalamocortical assembloids	Cell Rep	2024	https://doi.org/10.1016/j.celrep.2024.114503	Thalamic organoids	hiPSCs	Model of human thalamocortical synaptic plasticity using hiPSC-derived assembloids to study circuit-specific mechanisms and disease-related functional abnormalities	Ability to recapitulate long- and short-term synaptic plasticity in a defined human circuit, reproducible and selective LTP/LTD induction, glutamatergic connectivity between hThOs and hCOs, integration with snRNA-seq and pharmacology, functional divergence from rodent pathways, relevance to psychiatric disease modeling	Incomplete replication of human brain complexity and development, limited cellular diversity (e.g., absence of microglia, endothelial cells), uncertainty in precise pre- and postsynaptic cell identity, potential polysynaptic contributions in recordings, fetal-stage developmental bias of organoids
Neurodevelopment	Neurodevelopmental Pathology	Disease Modeling	Synergistic hyperactivation of both mTORC1 and mTORC2 underlies the neural abnormalities of PTEN-deficient human neurons and cortical organoids	Cell Rep	2024	https://doi.org/10.1016/j.celrep.2024.114173	Cortical organoids	hESCs	Model for PTEN-mTOR signaling dysfunction in human cortical development using hPSC-derived neurons and organoids to study mechanisms underlying neurodevelopmental disorders such as autism, macrocephaly and epilepsy	Ability to recapitulate PTEN mutation phenotypes in human neural cells, dissection of mTORC1 and mTORC2 contributions using CRISPR-Cas9, use of isogenic lines for mechanistic clarity, relevance to multiple mTORopathies, compatibility with region-specific and temporal modeling, identification of potential therapeutic targets	Lack of in vivo behavioral correlation, limited to dorsal cortical identity and early developmental stages, absence of patient-specific mutations and heterozygous models, need for broader validation across genetic backgrounds, unclear reversibility of phenotypes, limited prediction of seizure phenotypes
Neurodevelopment	Functional Studies	Protein Studies	Long and Short-Term Effect of mTOR Regulation on Cerebral Organoid Growth and Differentiations	Tissue Eng Regen Med	2024	https://doi.org/10.1007/s13770-023-00611-3	Cerebral organoids	hESCs & hiPSCs	Platform for evaluating mTOR pathway modulation in human neurodevelopment, screening of mTOR-targeting compounds for effects on viability, maturation, gene expression and electrophysiological activity in cerebral organoids	Suitable for short- and long-term drug exposure, compatible with transcriptomic and protein-level readouts, suitable for probing electrophysiological changes linked to cortical neuron maturation	Lack of size and differentiation uniformity, limited correlation with in vivo brain electrophysiology, lack of high-throughput standardization
Neurodevelopment	Neurodevelopmental Pathology	Disease Modeling	The Role of KDM2A and H3K36me2 Demethylation in Modulating MAPK Signaling During Neurodevelopment	Neuroscience bulletin	2024	https://doi.org/10.1007/s12264-023-01161-3	Cerebral organoids	hESCs	Model of KDM2A function and H3K36me2 demethylation in cerebral organoids for investigating epigenetic regulation of neural development and its link to neurodevelopmental disorders such as intellectual disability and autism spectrum disorder	Ability to recapitulate KDM2A-mediated epigenetic regulation in early brain development, integration of multi-omic data, use of 2D and 3D models for functional validation, identification of MAPK pathway involvement, relevance to ID and ASD, support for gene–disease association	Limited functional analysis of specific mutations, lack of in vivo validation, unresolved MAPK signaling feedback, moderate gene–disease association requiring further evidence
Neurodevelopment	Neurodevelopmental Pathology	Disease Modeling	Three-dimensional liquid metal-based neuro-interfaces for human hippocampal organoids	Nat Commun	2024	https://doi.org/10.1038/s41467-024-48452-5	Hippocampal organoids	hiPSCs	Noninvasive, high-density electrophysiological recording from human hippocampal organoids for modeling and investigating neurodegenerative disorders such as schizophrenia and Alzheimer’s disease	Induction of hippocampal fate with region-specific identity, strong transcriptomic fidelity to human hippocampus, low-cost and accessible fabrication of mMPC, multichannel recording of neural activity including spikes and oscillations, evidence of complex network formation, adaptability of mMPC to various organoid types, potential for modeling neural circuits and projections	restricted organoid growth due to mechanical constraints and limited medium diffusion, potential bias from pressure-induced recordings, incomplete surface coverage of organoids, limited channel capacity compared to commercial systems, technical challenges in long-term culture and signal acquisition, risk of tissue damage from device stretchability, need for improved materials and device geometry
Neurodevelopment	Model Optimization	Reproducible Generation	Uniform cerebral organoid culture on a pillar plate by simple and reproducible spheroid transfer from an ultralow attachment well plate	Biofabrication	2024	https://doi.org/10.1088/1758-5090/ad1b1e	Cerebral organoids	hiPSCs	Protocol for multiple cerebral organoid generation from iPSCs on a pillar plate platform	Miniaturization of culture reducing media and reagent cost, enhanced reproducibility and scalability of organoid generation, simplified encapsulation and handling process, compatibility with high-throughput screening platforms, integration with existing lab equipment, improved nutrient and oxygen diffusion reducing necrotic core, suitability for compound screening and imaging assays	Technical complexity in Matrigel handling and spheroid transfer, potential organoid detachment from pillar surface, limited maturity due to short culture duration, risk of necrotic core formation in long-term culture, dependence on specialized plate formats, suboptimal expression of late-stage cortical markers without extended differentiation
Neurodevelopment	Functional Studies	Protein Studies	SIMS: A deep-learning label transfer tool for single-cell RNA sequencing analysis	Cell Genom	2024	https://doi.org/10.1016/j.xgen.2024.100581	Cortical organoids	hESCs	Platform for reversible and targeted neuromodulation in cortical organoids using bioelectronic ion pumps to manipulate neuronal activity	Ability to rapidly and reversibly modulate neuronal activity, targeted delivery of specific ions and neurotransmitters, improved temporal precision over conventional bath application, compatibility with chronic calcium imaging and electrophysiology, potential to expand to diverse modulators for circuit studies	Reduced signal quality due to limited temperature and gas control during imaging, current lack of spatial ion concentration precision, integration challenges with high-resolution recording platforms, technical complexity of microfluidic setup
Neurodevelopment	Acquired Injuries & Toxicity	Neurotoxicity	Chronic exposure to (2 R,6 R)-hydroxynorketamine induces developmental neurotoxicity in hESC-derived Cerebral organoids	Journal of Hazardous Materials	2023	https://doi.org/10.1016/j.jhazmat.2023.131379	Cerebral organoids	hESCs	Study of the neurotoxic effect of (2R,6R)-HNK exposure during early gestation	Human-relevant model enabling study of environmental and pharmacological exposures during early brain development, mechanistic insights into drug-induced neurotoxicity in a controlled in vitro setting	Lack of full in vivo complexity including blood–brain barrier and immune system integration, limited brain maturation restricting modeling of later developmental processes
Neurodevelopment	Acquired Injuries & Toxicity	Toxin-Related Disorders	Impact of alcohol exposure on neural development and network formation in human cortical organoids	Mol Psychiatry	2023	https://doi.org/10.1038/s41380-022-01862-7	Cortical organoids	hiPSCs	Study of the effects of EtOH on neurogenesis, validated in primary human fetal neurons	High-throughput screening of tissue-level effects of ethanol exposure in a human-based model supported	Biological sex differences not captured due to small sample size, restricted to simplified organoid systems without systemic or long-term effects
Neurodevelopment	Acquired Injuries & Toxicity	Neonatal Hypoxic Injury	Minocycline mitigates the effect of neonatal hypoxic insult on human brain organoids	Cell Death Dis	2019	https://doi.org/10.1038/s41419-019-1553-x	Cerebral organoids	hESCs	Study of the effects of hypoxia on human brain development using a brain organoid protocol	Human-specific modeling of neonatal hypoxia, cortical responses to injury captured, testing of neuroprotective agents like minocycline enabled	Lack of vasculature and immune components, limited reflection of in vivo inflammation and repair
Neurodevelopment	Acquired Injuries & Toxicity	Neurotoxicity	Modeling early human cortical development and evaluating neurotoxicity with a forebrain organoid system	Environ Pollut	2023	https://doi.org/10.1016/j.envpol.2023.122624	Forebrain organoids	hESCs	Study of forebrain organoid system for neurotoxicity modeling using bisphenol A	Early human corticogenesis mimicked, temporospatial development captured, environmental neurotoxicity screening enabled	Limited organoid maturity
Neurodevelopment	Acquired Injuries & Toxicity	Neurotoxicity	Neurotoxicity of phenylalanine on human iPSC-derived cerebral organoids	Molecular Genetics and Metabolism	2022	https://doi.org/10.1016/j.ymgme.2022.04.005	Cerebral organoids	hiPSCs	Study to investigate the neurotoxicity of hyperphenylalaninemia	Early-stage effects of hyperphenylalaninemia modeled, cellular mechanisms in congenital disorders studied	Use of supraphysiological phenylalanine levels, limited replication of full patient phenotype
Neurodevelopment	Acquired Injuries & Toxicity	Neurotoxicity	Transcriptomic Profiling of Tetrodotoxin-Induced Neurotoxicity in Human Cerebral Organoids	Marine Drugs	2023	https://doi.org/10.3390/md21110588	Cerebral organoids	hiPSCs	Study of transcriptomic shifts induced by TTX exposure in cerebral organoids	Human-specific platform for neurotoxicity screening, transcriptomic analysis of TTX effects enabled	Batch-to-batch organoid variability, absence of blood–brain barrier
Neurodevelopment	Acquired Injuries & Toxicity	Neurotoxicity	Tranylcypromine Causes Neurotoxicity and Represses BHC110/LSD1 in Human-Induced Pluripotent Stem Cell-Derived Cerebral Organoids Model	Frontiers in Neurology	2017	https://doi.org/10.3389/fneur.2017.00626	Cerebral organoids	hiPSCs	Study of drug-induced neurotoxicity and genetic background in cerebral organoids	Human-specific drug neurotoxicity model, precision medicine applications enabled through LSD1 targeting	Limited developmental window, absence of immune and vascular systems
Neurodevelopment	Brain Malformations	Microcephaly	A novel homozygous splicing mutation of CASC5 causes primary microcephaly in a large Pakistani family	Human Genetics	2015	https://doi.org/10.1007/s00439-015-1619-5	Co-culture	hiPSCs	Study of CASC5 mutation effects on centrosomal and kinetochore function	Patient-derived iPSC model captures centrosomal dysfunction, early neurogenesis deficits modeled	Reduced biological complexity, incomplete mutation phenotype recapitulation
Neurodevelopment	Brain Malformations	Cortical Malformations	A spectrum of Akt3 activating mutations cause focal malformations of cortical development (FMCDs) in cortical organoids	Biochim Biophys Acta Mol Basis Dis	2024	https://doi.org/10.1016/j.bbadis.2024.167232	Cortical organoids	hESCs	Study of FMCD-related migration defects and neuronal dysmorphia	Personalized disease model captures overproliferation and migration abnormalities, high physiological relevance for FMCD	Incomplete brain complexity, genetic engineering cannot replicate spontaneous mutations fully
Neurodevelopment	Brain Malformations	Periventricular Nodular Heterotopia	Altered neuronal migratory trajectories in human cerebral organoids derived from individuals with neuronal heterotopia	Nat Med	2019	https://doi.org/10.1038/s41591-019-0371-0	Cerebral organoids	hiPSCs	Study of periventricular heterotopia using DCHS1 and FAT4-mutant cerebral organoids	Human-like structural and genetic relevance, accurate modeling of human neuronal migration	Absence of vasculature and immune cells, limited maturation, inter-organoid variability
Neurodevelopment	Brain Malformations	Cortical Malformations	Amplification of human interneuron progenitors promotes brain tumors and neurological defects	Science	2022	https://doi.org/10.1126/science.abf5546	Cerebral organoids	hiPSCs	Generation of a cerebral organoid model for tuberous sclerosis (TSC)	Identification of disease-relevant CLIP cells, modeling of interneuron migration in TSC	Based on single-patient sample, lack of postnatal developmental context
Neurodevelopment	Brain Malformations	Microcephaly	Biallelic null variants in PNPLA8 cause microcephaly by reducing the number of basal radial glia	Brain	2024	https://doi.org/10.1093/brain/awae185	Cerebral organoids	hiPSCs	Study of PNPLA8 loss-of-function in cortical development	Human-relevant model for PNPLA8-associated defects, cortical progenitor dysfunction captured	Reduced biological complexity
Neurodevelopment	Brain Malformations	Microcephaly	Cerebral organoids containing an AUTS2 missense variant model microcephaly	Brain	2022	https://doi.org/10.1093/brain/awac244	Cerebral organoids	hiPSCs	Study of AUTS2 variant in primary microcephaly	Patient-specific modeling, early brain developmental alterations captured	High variability in patient-derived lines, reduced organoid growth, limited maturation
Neurodevelopment	Brain Malformations	ASD	Deficiency of STING Signaling in Embryonic Cerebral Cortex Leads to Neurogenic Abnormalities and Autistic-Like Behaviors	Advanced Science	2020	https://doi.org/10.1002/advs.202002117	Cerebral organoids	hESCs	Study of STING signaling in embryonic tissue	Recapitulates early human neurogenesis, enables STING-related neurodevelopmental insight	Lacks vasculature and systemic interactions
Neurodevelopment	Brain Malformations	Microcephaly	Emerging Role of ODC1 in Neurodevelopmental Disorders and Brain Development	Genes	2021	https://doi.org/10.3390/genes12040470	Cerebral organoids	hiPSCs	Systematic analysis of ODC1 genotype–phenotype associations	Human-specific modeling, developmental outcome linkage established	Small sample size, simplified organoid architecture
Neurodevelopment	Brain Malformations	Spina Bifida	Folic Acid Exposure Rescues Spina Bifida Aperta Phenotypes in Human Induced Pluripotent Stem Cell Model	Scientific Reports	2018	https://doi.org/10.1038/s41598-018-21103-8	Cerebral organoids	hiPSCs	Study of folic acid effects in neural tube defect organoids	Patient-specific modeling, folic acid’s therapeutic effects tested in human context	Organoids lack layered brain structure, absence of vasculature and immune components
Neurodevelopment	Brain Malformations	Cortical Malformations	Human cerebral organoids reveal progenitor pathology in EML1-linked cortical malformation	EMBO Rep	2022	https://doi.org/10.15252/embr.202154027	Cerebral organoids	hiPSCs	Study of EML1-related cortical malformation	Human-specific model of progenitor behavior and early-stage structural defects	Cell heterogeneity, technical challenges in maintaining uniform populations
Neurodevelopment	Brain Malformations	Lissencephaly	Human iPSC-Derived Cerebral Organoids Model Cellular Features of Lissencephaly and Reveal Prolonged Mitosis of Outer Radial Glia	Cell Stem Cell	2017	https://doi.org/10.1016/j.stem.2016.12.007	Cerebral organoids	hiPSCs	Study of MDS-associated cortical development defects	Live imaging and single-cell resolution enabled, patient-specific early cortical development modeled	High batch variability, limited to early stages, long-term culture technically challenging
Neurodevelopment	Brain Malformations	Microcephaly	Impaired p53-Mediated DNA Damage Response Contributes to Microcephaly in Nijmegen Breakage Syndrome Patient-Derived Cerebral Organoids	Cells	2022	https://doi.org/10.3390/cells11050802	Cerebral organoids	hiPSCs	Study of microcephaly in NBS using patient-derived organoids	Disease-specific DNA damage modeling, early microcephaly phenotype recapitulated	High iPSC line variability, limited brain regional identity, absence of immune and vascular systems
Neurodevelopment	Brain Malformations	Periventricular Nodular Heterotopia	Metformin rescues migratory deficits of cells derived from patients with periventricular heterotopia	EMBO Molecular Medicine	2023	https://doi.org/10.15252/emmm.202216908	Cortical organoids	hiPSCs	Study of metformin rescue of migration defects in PH-derived neurons	Patient-derived model of PH, metformin-mediated migration rescue demonstrated, autophagy modulation explored	Systemic drug effects not captured, lacks validation in clinical context
Neurodevelopment	Brain Malformations	Microcephaly	Microcephaly Modeling of Kinetochore Mutation Reveals a Brain-Specific Phenotype	Cell Reports	2018	https://doi.org/10.1016/j.celrep.2018.09.032	Neural spheroids	hESCs	Study of KNL1 mutation in iPSC-derived cerebral spheroids	Mutation-specific modeling of brain development, neural progenitor vulnerability captured	Simplified spheroid model lacks full neural architecture, non-neural context absent
Neurodevelopment	Brain Malformations	Microcephaly	Microcephaly-associated protein WDR62 shuttles from the Golgi apparatus to the spindle poles in human neural progenitors	eLife	2023	https://doi.org/10.7554/elife.81716	Cerebral organoids	hiPSCs	Study of WDR62 function in human cortical development	Accurate modeling of mitotic dynamics, early brain developmental stages visualized	No immune or vascular components, batch-to-batch variability remains high
Neurodevelopment	Brain Malformations	Cortical Malformations	Mob2 Insufficiency Disrupts Neuronal Migration in the Developing Cortex	Frontiers in Cellular Neuroscience	2018	https://doi.org/10.3389/fncel.2018.00057	Cerebral organoids	hiPSCs	Study of PH gene variants identified via exome sequencing	Prioritization of PH-associated variants, cross-species phenotype validation enabled	Limited maturation, lacks full tissue complexity, low scalability
Neurodevelopment	Brain Malformations	Microcephaly	Modeling microcephaly with cerebral organoids reveals a WDR62-CEP170-KIF2A pathway promoting cilium disassembly in neural progenitors	Nature Communications	2019	https://doi.org/10.1038/s41467-019-10497-2	Cerebral organoids	hiPSCs & hESCs	Study of NPC and oRG disruption due to WDR62 deletion	Outer radial glia dynamics modeled, MCPH-specific cortical development stages reflected	Limited organoid growth and maturity, variability affects consistency
Neurodevelopment	Brain Malformations	Microcephaly	Recapitulating cortical development with organoid culture in vitro and modeling abnormal spindle-like (ASPM related primary) microcephaly disease	Protein Cell	2017	https://doi.org/10.1007/s13238-017-0479-2	Cerebral organoids	hiPSCs	Study of ASPM-related cortical development defects	Recapitulates early ASPM-associated developmental processes, avoids mouse model limitations	Lacks late-stage development, full brain structure not formed
Neurodevelopment	Brain Malformations	Microcephaly	The ESCRT-III Protein CHMP1A Mediates Secretion of Sonic Hedgehog on a Distinctive Subtype of Extracellular Vesicles	Cell Reports	2018	https://doi.org/10.1016/j.celrep.2018.06.100	Cerebral organoids	hNPCs	Study of CHMP1A function in Shh secretion via extracellular vesicles	Models human-specific Shh pathway, identifies ART-EV markers (AXL, RAB18, TMED10), reveals vesicle-mediated signaling mechanisms	Absence of vasculature and immune cells, incomplete in vivo microenvironment
Neurodevelopment	Genetic & Metabolic Syndromes	ASD	16p11.2 deletion accelerates subpallial maturation and increases variability in human iPSC-derived ventral telencephalic organoids	Human development	2023	https://doi.org/10.1242/dev.201227	Telencephalic organoids	hiPSCs	Study of SMARCB1 loss and DIPG invasion in 3D models	Recapitulates ventral brain identity, supports reproducible modeling of tumor-associated mutations	High inter-organoid variability
Neurodevelopment	Genetic & Metabolic Syndromes	Neurodevelopmental Disorder	A loss-of-function mutation in human Oxidation Resistance 1 disrupts the spatial-temporal regulation of histone arginine methylation in neurodevelopment	Genome biology	2023	https://doi.org/10.1186/s13059-023-03037-1	Cerebral organoids	hiPSCs	Modeling of OXR1 function in corticogenesis	Reveals epigenetic regulation via histone methylation, models early cortical development with human-specific relevance	Limited maturation, unrelated iPSC controls introduce comparison bias
Neurodevelopment	Genetic & Metabolic Syndromes	Noonan Syndrome	Aberrant Cortical Layer Development of Brain Organoids Derived from Noonan Syndrome-iPSCs	Int J Mol Sci	2022	https://doi.org/10.3390/ijms232213861	Cortical organoids	hiPSCs	Study of SHP2 mutation in neurodevelopmental defects	Models cortical layering defects, supports understanding of NS-related pathophysiology	Reduced biological complexity, lacks full brain architecture
Neurodevelopment	Genetic & Metabolic Syndromes	Neurodevelopmental Disorder	Acrylamide exposure represses neuronal differentiation, induces cell apoptosis and promotes tau hyperphosphorylation in hESC-derived 3D cerebral organoids	Food Chem Toxicol	2020	https://doi.org/10.1016/j.fct.2020.111643	Cerebral organoids	hESCs	Evaluation of ACR neurotoxicity using cerebral organoids	Enables prenatal toxin exposure analysis, mimics early brain structure, supports mechanistic insight into ACR effects	Lacks neuronal subtype diversity, reduced structural complexity
Neurodevelopment	Genetic & Metabolic Syndromes	Hereditary CAA	Amyloid beta accumulations and enhanced neuronal differentiation in cerebral organoids of Dutch-type cerebral amyloid angiopathy patients	Frontiers in Aging Neuroscience	2023	https://doi.org/10.3389/fnagi.2022.1048584	Cerebral organoids	hiPSCs	Study of D-CAA pathology in patient-derived organoids	Captures amyloid-beta accumulation, supports neurogenesis and vascular pathology analysis	Low throughput, absence of vasculature and BBB, limited scalability
Neurodevelopment	Genetic & Metabolic Syndromes	Müller-Dieker-Syndrome	An Organoid-Based Model of Cortical Development Identifies Non-Cell-Autonomous Defects in Wnt Signaling Contributing to Miller-Dieker Syndrome	Cell Rep	2017	https://doi.org/10.1016/j.celrep.2017.03.047	Cerebral organoids	hiPSCs	Study of LIS1 and 14-3-3 regulation of cortical niche	Models human cortical signaling, reveals Wnt pathway involvement, explores non-cell-autonomous effects	Lacks cellular and structural diversity
Neurodevelopment	Genetic & Metabolic Syndromes	Timothy Syndrome	Antisense oligonucleotide therapeutic approach for Timothy syndrome	Nature	2024	https://doi.org/10.1038/s41586-024-07310-6	Cortical organoids	hiPSCs	Study of ASO modulation of exon 8A inclusion	Evaluates ASO therapy in cardiac and neural tissues, targets human-specific exon splicing events	Limited to early stages, low scalability for broad application
Neurodevelopment	Genetic & Metabolic Syndromes	Neurodevelopmental Disorder	Application of Airy beam light sheet microscopy to examine early neurodevelopmental structures in 3D hiPSC-derived human cortical spheroids	Mol Autism	2021	https://doi.org/10.1186/s13229-021-00413-1	Cerebral organoids	hiPSCs	Imaging optimization of hCSs using Airy-beam light sheet microscopy	Enables high-resolution early brain structure imaging, applicable to neurodevelopmental disorder modeling	Reduced overall complexity, lacks vasculature and immune cells
Neurodevelopment	Genetic & Metabolic Syndromes	ASD	Assembloid CRISPR screens reveal impact of disease genes in human neurodevelopment	Nature	2023	https://doi.org/10.1038/s41586-023-06564-w	Assembloids	hiPSCs	Study of interneuron migration using assembloids	High-fidelity modeling of interneuron dynamics, supports CRISPR perturbation in 3D system	Reduced yield with long-term culture, lacks complete tissue complexity
Neurodevelopment	Genetic & Metabolic Syndromes	ASD	Astrocytic expression of the Alzheimer’s disease risk allele, ApoEε4, potentiates neuronal tau pathology in multiple preclinical models	Scientific Reports	2021	https://doi.org/10.1038/s41598-021-82901-1	Cerebral organoids	hiPSCs	Identification of ApoEε4 function in astrocyte maturation	Models astrocyte role in brain development, enables study of ASD-related synaptic changes	No integrated tissue complexity, line-to-line variability
[truncated: 222 more rows]

## Sheet: Abbreviations
Abbreviation	Description
2D	Two-dimensional
3D	Three-dimensional
AAV	Adeno associated virus
ABCA7	ATP binding cassette subfamily a member 7
ACC	Agenesis of the corpus callosum
[truncated: 319 more rows]
